# Supplementary material for: Redox gradient shapes the abundance and diversity of mercury-methylating microorganisms along the water column of the Black Sea
Source: mSystems. 2023 Aug 14;8(4):e00537-23. doi: 10.1128/msystems.00537-23 (PMC10469668; doi:10.1128/msystems.00537-23)
Supplement: Data Sheet — Environmental and molecular data from both cruises, OTU abundance table and taxonomy, hgcA and hgcB genes found in Phoxy cruise metagenomes, and community composition. [file msystems.00537-23-s0002.xlsx]

## Sheet: 1A-MEDBLACK data
Parameters		Samples
		F1-OL	F1-SOL	F1-AOL	F2-OL	F2-SOL	F2-AOL	F9-OL	F9-SOL	F9-AOL	F5-OL	F5-SOL	F5-AOL	F6-OL	F6-SOL	F6-AOL
	Sampling depth (m)	55.54	85.72	145.25	24.16	99.46	144.77	45.77	100.35	149.64	40.47	110.44	149.36	40.32	174.95	250.29
	Total depth (m)	2073	2073	2073	2105	2105	2105	2194	2194	2194	2102	2102	2102	1679	1679	1679
	Latitude	42.28	42.28	42.28	42.52	42.52	42.52	43.2	43.2	43.2	42.36	42.36	42.36	41.52	41.52	41.52
	Longitude	30.03	30.03	30.03	31.4	31.4	31.4	34.77	34.77	34.77	38.68	38.68	38.68	40.62	40.62	40.62
	Pressure (psi)	55.99	86.42	146.45	24.35	100.27	145.97	46.14	101.18	150.9	40.8	111.35	150.6	40.64	176.4	252.41
	Temperature (°C)	7.83	8.43	8.64	11.08	8.53	8.65	7.76	8.53	8.67	8.41	8.55	8.66	9.17	8.51	8.73
	Conductivity (S m-1)	2.1	2.25	2.35	2.18	2.3	2.35	2.06	2.3	2.36	2.04	2.31	2.35	2.05	2.29	2.38
	Fluorescence index (FI)	0.33	0.04	0.06	0.17	0.05	0.06	0.89	0.06	0.07	0.27	0.05	0.06	0.37	0.05	0.06
	Salinity (g kg-1)	19.24	20.42	21.26	18.35	20.84	21.31	18.93	20.85	21.34	18.33	20.93	21.28	18.11	20.72	21.49
	Density (kg m-3)	1015.21	1016.2	1017.11	1013.94	1016.58	1017.14	1014.93	1016.59	1017.19	1014.36	1016.7	1017.14	1014.1	1016.85	1017.77
Dissolved concentrations of:	O2 (µM)	142.38	3.42	0	422.97	1.75	0	213.12	1.76	0	373.83	1.75	0	376.95	10.67	0
	HS- (µM)	0	0	19.3	0	0	22.6	0	0	17.7	0	0	15.3	0	0	36.5
	NH4+ (µM)	0.04	0.06	13.5	0.15	3.91	15.2	0.06	1.99	15.8	0.06	3.63	13.8	0.02	0.23	19.23
	NO2- (µM)	0.01	0.02	0.01	0	0.01	0.01	0.03	0.02	0.01	0.02	0.02	0.01	0.02	0.03	0.01
	NO3- (µM)	1.97	2.12	nd	0.03	0.03	nd	0.02	0.02	nd	0.02	0.01	nd	0.03	1.94	0.03
	PO43- (µM)	0.71	0.9	5.04	0.01	6.23	4.96	0.76	6.55	4.82	0.02	6.99	4.83	0.01	3.14	4.85
	Si (µM)	23.37	49.79	83.91	3.44	64.65	88.56	24.07	63.84	88.56	4.86	64.96	83.92	1.99	56.38	102.03
	Fe (nM)	0.47	1.78	nd	0.33	27.62	398.81	0.17	nd	nd	0.43	50.34	293.44	0.35	nd	nd
	Dissolved organic carbon (DOC) (µM)	183.45	168.51	165.54	179.54	119.94	115.26	153.69	120.28	118.22	169.9	119.11	115.29	170.23	115	113.14
	tHg (pM)	1.44	1.35	3.1	3.29	1.56	5.27	2.22	2.21	3.63	2.84	3.19	3.25	3.02	2.91	3.3
	MeHg (pM)	0.15	0.12	0.83	0.11	0.24	0.82	0.13	0.2	1.05	0.1	0.42	0.84	0.13	0.35	0.75
	MeHg/THg	0.1	0.09	0.27	0.03	0.15	0.16	0.06	0.09	0.29	0.04	0.13	0.26	0.04	0.12	0.23
DNA extracts	Nucleic Acid Conc (ng/μL)	38.4	16.7	23.9	26.7	17.1	19.6	25	78	29.9	54.2	19.7	24.7	48.3	12	26.1
	OD 260/280	2	2.6	2	2.3	2.5	2.1	2.5	2	2.4	2.1	2.7	2.3	2	2.4	2.1
Clade-specific qPCR:
Bacteria 16S rRNA gene	mean (copies / L filtered seawater)	5.7254e+08	2.95662e+07	1.10948e+08	3.33986e+08	3.09815e+07	5.41987e+07	1.61437e+09	1.19394e+08	1.10215e+08	5.47615e+08	5.94412e+07	1.11681e+08	8.07412e+08	5.14613e+06	5.85979e+07
	SD (copies / L filtered seawater)	2.30816e+07	545622	5.45487e+06	3.50058e+06	1.78248e+06	1.18251e+06	5.28225e+07	2.09301e+06	1.58473e+06	1.76534e+07	1.9335e+06	1.86695e+06	2.34465e+06	353982	0
Archaea 16S rRNA gene	mean (copies / L filtered seawater)	1.67893e+06	2.09947e+06	1.13397e+07	406050	2.38369e+06	7.06168e+06	8.59442e+06	9.1616e+06	1.3096e+07	2.49662e+06	5.05123e+06	7.72748e+06	1.70407e+06	549432	3.90587e+06
	SD (copies / L filtered seawater)	104081	492165	374383	36802.3	60156.6	146840	20843.4	835949	244004	38164.6	282359	842760	118208	21626.4	191492
Desulfobacterota hgcA	mean (copies / L filtered seawater)	4391.02	228589	5.9146e+06	7810.58	597170	4.21827e+06	4825.11	3.41208e+06	8.14335e+06	973736	1.87042e+06	6.25996e+06	2118.28	28911.7	6.13074e+06
	SD (copies / L filtered seawater)	3486.75	10617.3	986438	3256.39	62404	520466	53.5164	240410	427876	8379.85	709.2	210516	980.439	2539.8	321758
	Relative proportion (% of prokaryotes)	7.64695e-06	0.00721883	0.0483661	2.33575e-05	0.017898	0.068858	2.97303e-06	0.0265416	0.0660393	0.00177007	0.0290022	0.0524248	2.61802e-06	0.00507618	0.098086
Firmicutes hgcA	mean (copies / L filtered seawater)	279.871	427.231	9925.06	231.477	3334.32	10328.1	726.229	2445.86	11803.9	484.867	2008.08	8651.33	2077.17	273.462	4023.66
	SD (copies / L filtered seawater)	76.5245	31.7715	2156.11	33.5316	8.81764	1318.12	144.738	435.744	669.254	88.5116	17.7371	807.356	190.39	58.4808	2082.96
	Relative proportion (% of prokaryotes)	4.87395e-07	1.34919e-05	8.11614e-05	6.92232e-07	9.9934e-05	0.000168593	4.47471e-07	1.90257e-05	9.57247e-05	8.81398e-07	3.11367e-05	7.24516e-05	2.56721e-06	4.80131e-05	6.43747e-05
Archaea hgcA	mean (copies / L filtered seawater)	ND	249071	7.60396e+06	ND	689009	4.07948e+06	ND	2.78837e+06	6.80199e+06	ND	1.28726e+06	5.18146e+06	ND	79971.3	4.33708e+06
	SD (copies / L filtered seawater)	NA	5913.46	491519	NA	41377.3	76158	NA	373150	368826	NA	20734.3	188185	NA	6640.17	477001
	Relative proportion (% of prokaryotes)	NA	0.00786565	0.0621807	NA	0.0206505	0.0665924	NA	0.02169	0.0551614	NA	0.0199599	0.0433928	NA	0.014041	0.0693892
Normalized total hgcA counts (% of prokaryotes)		8.12628e-06	0.0150926	0.110511	2.40456e-05	0.0386216	0.135652	3.43261e-06	0.0483955	0.121465	0.00177019	0.0490605	0.0956226	5.19349e-06	0.0191551	0.167569
16S rRNA amplicon sequencing:
Diversity indexes	Number of OTUs	209	535	919	176	651	826	257	840	804	447	810	935	149	311	682
	Chao1	233.118	717.182	964	221.556	800.042	913.508	347.286	954.76	885.224	726.016	942	993.892	173.792	399.019	759.976
	Shannon	2.16907	4.61953	5.33036	2.21741	4.58384	5.40561	2.46872	4.79199	5.30808	2.40646	4.90593	5.2653	1.87044	2.92179	5.10491
	Simpson	0.621083	0.96885	0.983317	0.745282	0.959074	0.986339	0.65865	0.968279	0.985477	0.687115	0.974957	0.983068	0.659414	0.858072	0.983476
	InvSimpson	2.6391	32.1026	59.941	3.92591	24.4344	73.2029	2.92955	31.5249	68.8566	3.19606	39.932	59.0611	2.93612	7.04583	60.5164

## Sheet: 1B-PHOXY data
	Sample (Metagenome_id)
Parameter	spm0050	spm0070	spm0080	spm0085	spm0090	spm0095	spm0100	spm0105	spm0110	spm0130	spm0170	spm0250	spm0500	spm1000	spm2000
water depth (m)	50	70	80	85	90	95	100	105	110	130	170	250	500	1000	2000
water layer	OL	SOL	SOL	SOL	SOL	SOL	SOL	SOL	SOL	AOL	AOL	AOL	AOL	AOL	AOL
NO3- concentration [µM]	1.273	2.493	2.518	0.344	0.035	0.04	0.03	0.03	0.027	nd	nd	nd	nd	nd	nd
NO2- concentration [µM]	0.077	0.023	0.024	0.042	0.015	0.014	0.012	0.016	0.013	0.001	0.001	0.001	0.001	0	0.001
NH4+ concentration [µM]	0.1	0.1	0.1	0.1	0.4	1.1	5.7	7.2	8.8	13.9	20.1	32.6	59.8	90.8	100.2
PO4-3 concentration [µM]	0.7	1.1	1.1	0.8	2.1	4.7	7.2	7.9	6.7	5.5	4.9	5.2	6.8	7.9	8.4
Dissolved O2 concentration (mmol kg-1)	121.2	2.2	0.5	0.3	0.3	0.3	0.3	0.3	0.3	0.3	0.3	0.3	0.3	0.4	0.5
HS- concentration [µM]	0.1	0.15	0.1	0.15	0.1	0.2	0.2	0.85	4.6	14.65	31.55	84.65	206.3	353.8	397
Total number of MG reads	2632476	3369922	2802858	2736366	3453197	2826300	3048919	4494960	2522738	2846094	2697851	2767507	2467304	3714900	2506131
Summed rpoB coverage values	132.3	138	162.9	145.4	168.2	223	227.1	366.4	163.6	161.3	158.5	162.2	145.3	227.2	123.4
Summed hgcA coverage values (rpoB-normalized)	0.00238334	0.00137419	0.00168873	0.00227377	0.0229921	0.0800321	0.193691	0.216102	0.256919	0.380674	0.345298	0.341157	0.339777	0.223284	0.263143
Proportion of normalized hgcA coverage values (% of all hgcA)	0.0892372	0.0514525	0.0632296	0.0851346	0.860875	2.99657	7.2522	8.0913	9.61958	14.2532	12.9287	12.7736	12.722	8.36023	9.85264
Summed of normalized hgcA coverage values affiliated to key microbial lineages:
Desulfobacterota_all	0.000595256	0.00057949	0.000518523	0.00132719	0.0111581	0.0226323	0.0848501	0.089459	0.129176	0.171177	0.179726	0.174373	0.173997	0.120204	0.0867059
Bacteroidota_Bacteroidales	0	0	0.00012791	0	0.00381784	0.00636306	0.00659478	0.00760186	0.00598674	0.00954662	0.00297313	0.0031977	0.00119152	4.1697e-05	0.000112962
Chloroflexota_Anaerolineales	2.97362e-05	7.48826e-06	0.000678257	3.48458e-05	0.000743569	0.00892963	0.0154026	0.0186442	0.0176812	0.0415123	0.0236169	0.0467153	0.0432252	0.0479323	0.0661187
Firmicutes_Clostridia	0	0	0	0	0	0	0	0	0.0172149	0.00532272	0	0	0	0	0
KSB1_Candidate Division	0	6.00193e-05	2.66825e-05	6.05021e-05	0	0.000920183	0.00151643	0.00451183	0.00458243	0.017719	0.00834501	0.00997755	0.00927329	0.00624284	0.00589046
Planctomycetota_Phycisphaerales	0.000184533	0.000270806	6.15211e-05	8.75891e-05	0.000313814	0.00520166	0.0242323	0.0222294	0.0281451	0.0643128	0.0364373	0.0641567	0.0385401	0.0199008	0.0536908
Verrucomicrobiota_Kiritimatiellales	4.49351e-05	0.000414486	2.46183e-05	2.42536e-05	0.00253644	0.00794846	0.0404744	0.043159	0.0227457	0.0100176	0.0259609	0.0187474	0.0385528	0.0161327	0.000123861
Archaea	0	0	0	0	0	0	0	0	0	0.00837576	0	0	0.00800816	0	0.0155762
Others	0.00152888	4.18969e-05	0.000251218	0.000739383	0.00442234	0.0280368	0.0206202	0.0304963	0.0313864	0.0526904	0.0682389	0.0239893	0.0269893	0.0128294	0.0349245
Proportion of normalized hgcA coverage values (% of all hgcA) affiliated to key microbial lineages:
Desulfobacterota_all	24.9757	42.1697	30.7049	58.3698	48.5302	28.279	43.807	41.3967	50.279	44.9668	52.0495	51.1123	51.2091	53.8348	32.9501
Bacteroidota_Bacteroidales	0	0	7.57436	0	16.605	7.95064	3.4048	3.51772	2.33021	2.50782	0.861032	0.937311	0.350676	0.0186744	0.0429281
Chloroflexota_Anaerolineales	1.24767	0.544923	40.1637	1.53252	3.23401	11.1576	7.95217	8.62752	6.88201	10.9049	6.83958	13.6932	12.7216	21.467	25.1265
Firmicutes_Clostridiales	0	0	0	0	0	0	0	0	6.70053	1.39824	0	0	0	0	0
KSB1_Candidate Division	0	4.36763	1.58003	2.66088	0	1.14977	0.782911	2.08783	1.78361	4.65463	2.41676	2.92462	2.72923	2.79592	2.2385
Planctomycetota_Phycisphaerae	0	17.9159	0	2.87426	0.501598	2.43986	0.818201	1.443	1.74092	4.04196	3.72157	10.9529	3.96262	6.17353	9.41582
Verrucomicrobiota_Kiritimatiellales	1.88539	30.1623	1.4578	1.06667	11.0318	9.93159	20.8964	19.9716	8.85326	2.63154	7.51839	5.49525	11.3465	7.22517	0.0470699
Archaea	0	0	0	0	0	0	0	0	0	2.20024	0	0	2.35689	0	5.91928
Others	64.1486	3.04885	14.8761	32.518	19.2341	35.032	10.6459	14.112	12.2165	13.8413	19.7623	7.03174	7.94323	5.74575	13.272
Summed of normalized hgcA coverage values affiliated to main Desulfobacterota orders:
Desulfobacterota_Desulfarculales	0	0	0	0	0	0	0	0.00071868	0.00607753	0.00911492	0	0	0.012471	0	0
Desulfobacterota_Desulfobacterales	0.000491708	0.000245389	0.000460313	0.00132719	0.00552808	0.0216746	0.0597461	0.0740686	0.0965123	0.121618	0.12787	0.136171	0.151536	0.109498	0.0861502
Desulfobacterota_Desulfobulbales	1.70804e-05	5.85789e-05	7.28449e-06	0	3.4605e-05	0.00040932	0.00152188	0.0063116	0.0176864	0.0172919	0.0112488	0.00319729	0.000936693	0.00633738	3.98484e-05
Desulfobacterota_Desulfomonilales	0	0	0	0	0	0	0	0	0	0	0	0.00782095	0.00547343	0.00353024	0
Desulfobacterota_Desulfovibrionales	0	0	0	0	0	0	0	0	0	0	0.0126201	0	0	0	0
Desulfobacterota_Syntrophales	0	0	0	0	0	0	0.0112832	0.0038162	0.00322159	0	0	0.00064587	0	0	0
Desulfobacterota_Syntrophorhabdales	0	0	0	0	0	0	0	0	0	0.00976537	0.00115251	0	0	0	0
Desulfobacterota_Others	8.64673e-05	0.000275522	5.09252e-05	0	0.00559546	0.000548334	0.012299	0.00454392	0.00567828	0.0133865	0.0268346	0.0265378	0.00357955	0.000838749	0.000515912
Summed of normalized hgcA coverage values affiliated to main Desulfobacterota genera:
Desulfobacterales_Desulfacyla	9.98727e-05	8.34689e-05	0.000170803	0.000600419	0.000814745	0.00741106	0.0183628	0.0398836	0.0463382	0.0568697	0.0630807	0.0718706	0.079242	0.0403368	0.0235396
Desulfobacterales_Desulfatibia	0.000125422	0.000115546	3.23448e-05	0	0	3.89819e-05	0	0	0	0.00035196	0.000622607	0.00425946	0.0409611	0.041816	0.0161022
Desulfobacterales_Desulfobacula	5.02334e-05	0	4.29548e-05	0.000597975	0.00284258	0.00659821	0.0130074	0.012975	0.0178866	0.0121364	0.00541805	0.00270218	0.000385196	6.16118e-05	0
Desulfobulbales_Desulfobia	1.70804e-05	5.85789e-05	7.28449e-06	0	3.4605e-05	0.00040932	0.00152188	0.0063116	0.0176864	0.0172919	0.0112488	0.00319729	0.000936693	6.15713e-05	3.98484e-05

## Sheet: 1C-16S OTU table
Absolute sequence counts
Clusters	F1-OL	F1-SOL	F1-AOL	F2-OL	F2-SOL	F2-AOL	F9-OL	F9-SOL	F9-AOL	F5-OL	F5-SOL	F5-AOL	F6-OL	F6-SOL	F6-AOL	Taxonomy
OTU464	3	0	2	9	0	0	27	0	1	4	0	0	0	2	0	Archaea_Aenigmarchaeota_Deep Sea Euryarchaeotic Group(DSEG)_unknown order_unknown family_unknown genus_unknown species
OTU425	0	0	14	0	1	3	0	13	7	0	6	14	0	0	1	Archaea_Crenarchaeota_Bathyarchaeia_unknown order_unknown family_unknown genus_unknown species
OTU1251	0	0	8	0	0	1	0	2	0	0	2	3	0	0	0	Archaea_Crenarchaeota_Bathyarchaeia_unknown order_unknown family_unknown genus_unknown species
OTU728	2	2	1	1	17	0	31	1	0	1	3	2	0	3	0	Archaea_Crenarchaeota_Nitrososphaeria_Nitrosopumilales_Nitrosopumilaceae_Candidatus Nitrosopelagicus_unknown species
OTU487	2	1	5	0	8	0	6	14	1	2	5	5	8	0	1	Archaea_Crenarchaeota_Nitrososphaeria_Nitrosopumilales_Nitrosopumilaceae_Candidatus Nitrosopumilus_Multi-affiliation
OTU824	0	2	1	0	8	0	6	1	0	0	1	1	0	1	0	Archaea_Crenarchaeota_Nitrososphaeria_Nitrosopumilales_Nitrosopumilaceae_Candidatus Nitrosopumilus_unknown species
OTU61	0	34	24	0	92	4	1	253	2	0	131	10	0	9	1	Archaea_Crenarchaeota_Nitrososphaeria_Nitrosopumilales_Nitrosopumilaceae_Multi-affiliation_Multi-affiliation
OTU580	0	0	8	0	4	2	0	6	1	0	3	12	0	0	1	Archaea_Nanoarchaeota_Nanoarchaeia_Woesearchaeales_CG1-02-57-44_unknown genus_unknown species
OTU810	0	0	4	0	0	0	0	5	1	0	5	4	0	0	0	Archaea_Nanoarchaeota_Nanoarchaeia_Woesearchaeales_GW2011_AR15_unknown species
OTU1288	0	0	2	0	0	1	0	2	2	0	2	5	0	0	0	Archaea_Nanoarchaeota_Nanoarchaeia_Woesearchaeales_GW2011_GWC1_47_15_unknown genus_unknown species
OTU1239	0	0	7	0	0	2	0	2	0	0	0	6	0	0	0	Archaea_Nanoarchaeota_Nanoarchaeia_Woesearchaeales_Multi-affiliation_Multi-affiliation_Multi-affiliation
OTU415	0	1	10	0	0	17	0	2	15	0	2	13	0	1	2	Archaea_Nanoarchaeota_Nanoarchaeia_Woesearchaeales_SCGC AAA011-D5_unknown genus_Candidatus Diapherotrites archaeon ADurb.Bin253
OTU901	0	0	5	0	1	0	0	0	4	0	0	8	0	0	2	Archaea_Nanoarchaeota_Nanoarchaeia_Woesearchaeales_SCGC AAA011-D5_unknown genus_Candidatus Diapherotrites archaeon ADurb.Bin253
OTU1059	0	0	3	0	0	1	0	0	3	0	0	7	0	0	0	Archaea_Nanoarchaeota_Nanoarchaeia_Woesearchaeales_SCGC AAA011-D5_unknown genus_Candidatus Diapherotrites archaeon ADurb.Bin253
OTU1255	0	0	1	0	0	2	0	1	6	0	0	2	0	0	4	Archaea_Nanoarchaeota_Nanoarchaeia_Woesearchaeales_SCGC AAA011-D5_unknown genus_Candidatus Diapherotrites archaeon ADurb.Bin253
OTU1304	0	0	0	0	3	1	0	0	5	0	0	5	0	0	1	Archaea_Nanoarchaeota_Nanoarchaeia_Woesearchaeales_SCGC AAA011-D5_unknown genus_Candidatus Diapherotrites archaeon ADurb.Bin253
OTU400	0	0	22	0	5	14	0	2	7	0	2	27	0	0	3	Archaea_Nanoarchaeota_Nanoarchaeia_Woesearchaeales_SCGC AAA011-D5_unknown genus_Candidatus Pacearchaeota archaeon RBG_19FT_COMBO_34_9
OTU86	0	0	66	0	5	36	0	46	57	5	16	89	0	0	13	Archaea_Nanoarchaeota_Nanoarchaeia_Woesearchaeales_SCGC AAA011-D5_unknown genus_Candidatus Staskawiczbacteria bacterium RIFCSPHIGHO2_01_FULL_34_27
OTU292	0	0	28	0	0	7	1	4	20	0	4	21	0	0	0	Archaea_Nanoarchaeota_Nanoarchaeia_Woesearchaeales_SCGC AAA011-D5_unknown genus_unknown species
OTU325	0	0	19	0	3	5	0	9	15	0	5	25	0	1	2	Archaea_Nanoarchaeota_Nanoarchaeia_Woesearchaeales_SCGC AAA011-D5_unknown genus_unknown species
OTU342	0	0	11	0	8	4	0	24	5	0	13	8	0	1	1	Archaea_Nanoarchaeota_Nanoarchaeia_Woesearchaeales_SCGC AAA011-D5_unknown genus_unknown species
OTU378	0	1	13	0	1	8	0	8	14	0	3	8	0	0	0	Archaea_Nanoarchaeota_Nanoarchaeia_Woesearchaeales_SCGC AAA011-D5_unknown genus_unknown species
OTU412	0	0	11	0	0	6	0	1	15	0	2	14	0	0	3	Archaea_Nanoarchaeota_Nanoarchaeia_Woesearchaeales_SCGC AAA011-D5_unknown genus_unknown species
OTU477	0	0	10	0	1	4	0	0	14	0	0	16	0	0	2	Archaea_Nanoarchaeota_Nanoarchaeia_Woesearchaeales_SCGC AAA011-D5_unknown genus_unknown species
OTU491	0	0	14	0	1	3	0	1	8	0	4	14	0	0	0	Archaea_Nanoarchaeota_Nanoarchaeia_Woesearchaeales_SCGC AAA011-D5_unknown genus_unknown species
OTU498	0	0	5	0	0	8	0	0	11	0	0	18	0	0	3	Archaea_Nanoarchaeota_Nanoarchaeia_Woesearchaeales_SCGC AAA011-D5_unknown genus_unknown species
OTU520	0	0	9	0	0	12	0	0	2	0	1	18	0	0	1	Archaea_Nanoarchaeota_Nanoarchaeia_Woesearchaeales_SCGC AAA011-D5_unknown genus_unknown species
OTU584	0	0	11	0	3	3	0	3	2	0	4	16	0	0	0	Archaea_Nanoarchaeota_Nanoarchaeia_Woesearchaeales_SCGC AAA011-D5_unknown genus_unknown species
OTU588	0	0	8	0	0	13	0	1	4	0	1	11	0	0	1	Archaea_Nanoarchaeota_Nanoarchaeia_Woesearchaeales_SCGC AAA011-D5_unknown genus_unknown species
OTU665	0	0	5	0	1	2	0	15	2	0	6	0	0	0	0	Archaea_Nanoarchaeota_Nanoarchaeia_Woesearchaeales_SCGC AAA011-D5_unknown genus_unknown species
OTU692	0	1	10	0	3	1	0	1	3	0	0	10	0	0	1	Archaea_Nanoarchaeota_Nanoarchaeia_Woesearchaeales_SCGC AAA011-D5_unknown genus_unknown species
OTU698	0	2	2	0	9	2	0	11	0	0	9	1	0	0	0	Archaea_Nanoarchaeota_Nanoarchaeia_Woesearchaeales_SCGC AAA011-D5_unknown genus_unknown species
OTU757	0	2	5	0	0	1	0	3	6	0	0	6	0	0	0	Archaea_Nanoarchaeota_Nanoarchaeia_Woesearchaeales_SCGC AAA011-D5_unknown genus_unknown species
OTU772	0	0	8	0	0	3	0	0	6	0	0	8	0	0	0	Archaea_Nanoarchaeota_Nanoarchaeia_Woesearchaeales_SCGC AAA011-D5_unknown genus_unknown species
OTU805	0	0	6	0	1	6	0	0	3	0	0	8	0	0	4	Archaea_Nanoarchaeota_Nanoarchaeia_Woesearchaeales_SCGC AAA011-D5_unknown genus_unknown species
OTU868	0	0	4	0	0	1	0	1	3	0	4	5	0	0	1	Archaea_Nanoarchaeota_Nanoarchaeia_Woesearchaeales_SCGC AAA011-D5_unknown genus_unknown species
OTU872	0	1	6	0	0	7	1	1	5	0	4	11	0	0	0	Archaea_Nanoarchaeota_Nanoarchaeia_Woesearchaeales_SCGC AAA011-D5_unknown genus_unknown species
OTU874	0	0	6	0	1	3	0	0	4	0	0	6	0	0	0	Archaea_Nanoarchaeota_Nanoarchaeia_Woesearchaeales_SCGC AAA011-D5_unknown genus_unknown species
OTU933	0	0	3	0	0	6	0	0	1	0	1	8	0	0	0	Archaea_Nanoarchaeota_Nanoarchaeia_Woesearchaeales_SCGC AAA011-D5_unknown genus_unknown species
OTU995	0	0	3	0	0	2	0	0	2	0	0	7	0	0	2	Archaea_Nanoarchaeota_Nanoarchaeia_Woesearchaeales_SCGC AAA011-D5_unknown genus_unknown species
OTU1017	0	0	2	0	0	4	0	0	2	0	0	8	0	0	0	Archaea_Nanoarchaeota_Nanoarchaeia_Woesearchaeales_SCGC AAA011-D5_unknown genus_unknown species
OTU1040	0	0	5	0	0	4	0	6	0	0	1	5	0	0	0	Archaea_Nanoarchaeota_Nanoarchaeia_Woesearchaeales_SCGC AAA011-D5_unknown genus_unknown species
OTU1084	0	0	2	0	0	6	0	0	3	0	0	4	0	0	0	Archaea_Nanoarchaeota_Nanoarchaeia_Woesearchaeales_SCGC AAA011-D5_unknown genus_unknown species
OTU1095	0	0	2	0	5	3	0	1	5	0	0	3	0	0	0	Archaea_Nanoarchaeota_Nanoarchaeia_Woesearchaeales_SCGC AAA011-D5_unknown genus_unknown species
OTU1104	0	0	3	0	0	2	0	1	4	0	0	4	0	0	0	Archaea_Nanoarchaeota_Nanoarchaeia_Woesearchaeales_SCGC AAA011-D5_unknown genus_unknown species
OTU1105	0	0	7	0	0	3	0	1	1	0	1	2	0	0	0	Archaea_Nanoarchaeota_Nanoarchaeia_Woesearchaeales_SCGC AAA011-D5_unknown genus_unknown species
OTU1264	0	0	1	0	4	2	0	1	6	0	0	3	0	0	0	Archaea_Nanoarchaeota_Nanoarchaeia_Woesearchaeales_SCGC AAA011-D5_unknown genus_unknown species
OTU1286	0	0	3	0	0	0	0	3	3	0	2	11	0	0	1	Archaea_Nanoarchaeota_Nanoarchaeia_Woesearchaeales_SCGC AAA011-D5_unknown genus_unknown species
OTU1294	0	0	6	0	0	1	0	2	1	0	0	4	0	0	0	Archaea_Nanoarchaeota_Nanoarchaeia_Woesearchaeales_SCGC AAA011-D5_unknown genus_unknown species
OTU1325	0	0	2	0	0	2	0	0	1	0	0	8	0	0	1	Archaea_Nanoarchaeota_Nanoarchaeia_Woesearchaeales_SCGC AAA011-D5_unknown genus_unknown species
OTU1395	0	0	4	0	0	3	0	0	0	1	0	4	0	0	2	Archaea_Nanoarchaeota_Nanoarchaeia_Woesearchaeales_SCGC AAA011-D5_unknown genus_unknown species
OTU376	0	0	11	0	0	13	0	7	19	0	1	15	0	0	3	Archaea_Nanoarchaeota_Nanoarchaeia_Woesearchaeales_unknown family_unknown genus_marine metagenome
OTU496	0	2	9	0	3	6	0	19	3	1	8	6	0	0	0	Archaea_Nanoarchaeota_Nanoarchaeia_Woesearchaeales_unknown family_unknown genus_marine metagenome
OTU685	0	0	1	0	6	0	0	13	0	0	10	1	0	0	0	Archaea_Nanoarchaeota_Nanoarchaeia_Woesearchaeales_unknown family_unknown genus_marine metagenome
OTU774	0	0	4	0	0	3	0	0	17	0	0	7	0	0	4	Archaea_Nanoarchaeota_Nanoarchaeia_Woesearchaeales_unknown family_unknown genus_marine metagenome
OTU1103	0	0	2	0	0	3	0	1	6	0	0	2	0	0	0	Archaea_Nanoarchaeota_Nanoarchaeia_Woesearchaeales_unknown family_unknown genus_marine metagenome
OTU1118	0	0	9	0	0	1	0	1	1	0	0	5	0	0	0	Archaea_Nanoarchaeota_Nanoarchaeia_Woesearchaeales_unknown family_unknown genus_marine metagenome
OTU1258	0	0	8	0	0	2	0	0	2	0	0	3	0	0	0	Archaea_Nanoarchaeota_Nanoarchaeia_Woesearchaeales_unknown family_unknown genus_marine metagenome
OTU41	0	0	167	0	12	110	1	37	116	7	30	261	0	1	20	Archaea_Nanoarchaeota_Nanoarchaeia_Woesearchaeales_unknown family_unknown genus_metagenome
OTU306	0	0	21	0	1	14	0	1	12	1	4	24	0	0	1	Archaea_Nanoarchaeota_Nanoarchaeia_Woesearchaeales_unknown family_unknown genus_metagenome
OTU361	0	0	18	0	0	15	0	1	16	0	1	26	0	0	0	Archaea_Nanoarchaeota_Nanoarchaeia_Woesearchaeales_unknown family_unknown genus_metagenome
OTU834	0	0	2	0	0	0	0	1	17	0	0	1	0	0	1	Archaea_Nanoarchaeota_Nanoarchaeia_Woesearchaeales_unknown family_unknown genus_metagenome
OTU196	0	0	34	0	1	16	0	19	12	0	11	52	0	0	2	Archaea_Nanoarchaeota_Nanoarchaeia_Woesearchaeales_unknown family_unknown genus_Multi-affiliation
OTU678	0	0	8	0	2	11	0	0	11	1	0	24	0	0	2	Archaea_Nanoarchaeota_Nanoarchaeia_Woesearchaeales_unknown family_unknown genus_Multi-affiliation
OTU596	0	0	11	0	1	2	0	8	2	0	6	1	0	0	0	Archaea_Nanoarchaeota_Nanoarchaeia_Woesearchaeales_unknown family_unknown genus_unidentified archaeon
OTU38	0	2	123	0	7	306	1	5	95	4	8	235	0	0	19	Archaea_Nanoarchaeota_Nanoarchaeia_Woesearchaeales_unknown family_unknown genus_unknown species
OTU132	0	0	27	0	2	60	1	0	61	2	0	57	0	0	8	Archaea_Nanoarchaeota_Nanoarchaeia_Woesearchaeales_unknown family_unknown genus_unknown species
OTU270	0	1	1	0	28	0	0	45	3	0	13	1	0	0	0	Archaea_Nanoarchaeota_Nanoarchaeia_Woesearchaeales_unknown family_unknown genus_unknown species
OTU363	0	0	4	0	2	3	0	0	21	0	0	30	0	0	7	Archaea_Nanoarchaeota_Nanoarchaeia_Woesearchaeales_unknown family_unknown genus_unknown species
OTU432	0	0	2	0	1	8	0	4	16	0	1	39	0	0	2	Archaea_Nanoarchaeota_Nanoarchaeia_Woesearchaeales_unknown family_unknown genus_unknown species
OTU458	0	1	5	0	11	3	0	19	0	0	2	13	0	0	1	Archaea_Nanoarchaeota_Nanoarchaeia_Woesearchaeales_unknown family_unknown genus_unknown species
OTU483	0	0	9	0	0	6	0	4	3	0	10	13	0	1	0	Archaea_Nanoarchaeota_Nanoarchaeia_Woesearchaeales_unknown family_unknown genus_unknown species
OTU485	0	0	13	0	0	6	1	0	7	0	1	15	0	0	7	Archaea_Nanoarchaeota_Nanoarchaeia_Woesearchaeales_unknown family_unknown genus_unknown species
OTU630	0	0	10	0	3	2	0	4	1	0	0	16	0	0	3	Archaea_Nanoarchaeota_Nanoarchaeia_Woesearchaeales_unknown family_unknown genus_unknown species
OTU668	0	0	7	0	0	5	1	2	7	1	0	13	0	0	1	Archaea_Nanoarchaeota_Nanoarchaeia_Woesearchaeales_unknown family_unknown genus_unknown species
OTU691	0	0	5	0	0	6	0	0	5	1	1	9	0	0	0	Archaea_Nanoarchaeota_Nanoarchaeia_Woesearchaeales_unknown family_unknown genus_unknown species
OTU700	0	0	6	0	0	6	0	0	4	0	0	15	0	0	0	Archaea_Nanoarchaeota_Nanoarchaeia_Woesearchaeales_unknown family_unknown genus_unknown species
OTU898	0	0	3	0	2	0	0	1	4	0	0	9	0	0	4	Archaea_Nanoarchaeota_Nanoarchaeia_Woesearchaeales_unknown family_unknown genus_unknown species
OTU918	0	0	6	0	0	2	0	0	1	0	0	6	0	1	0	Archaea_Nanoarchaeota_Nanoarchaeia_Woesearchaeales_unknown family_unknown genus_unknown species
OTU959	0	0	1	0	1	1	0	3	4	0	6	3	0	0	1	Archaea_Nanoarchaeota_Nanoarchaeia_Woesearchaeales_unknown family_unknown genus_unknown species
OTU1002	0	0	3	0	0	1	0	2	1	1	0	6	0	0	0	Archaea_Nanoarchaeota_Nanoarchaeia_Woesearchaeales_unknown family_unknown genus_unknown species
OTU1064	0	0	4	0	0	1	0	0	5	0	0	8	0	0	0	Archaea_Nanoarchaeota_Nanoarchaeia_Woesearchaeales_unknown family_unknown genus_unknown species
OTU1107	0	0	5	0	0	3	0	0	3	0	0	5	0	0	0	Archaea_Nanoarchaeota_Nanoarchaeia_Woesearchaeales_unknown family_unknown genus_unknown species
OTU1133	0	0	4	0	0	2	0	0	2	0	0	7	0	0	0	Archaea_Nanoarchaeota_Nanoarchaeia_Woesearchaeales_unknown family_unknown genus_unknown species
OTU1137	0	0	1	0	0	3	0	0	6	0	0	4	0	0	3	Archaea_Nanoarchaeota_Nanoarchaeia_Woesearchaeales_unknown family_unknown genus_unknown species
OTU1182	0	0	4	0	0	1	0	0	3	0	0	4	0	0	2	Archaea_Nanoarchaeota_Nanoarchaeia_Woesearchaeales_unknown family_unknown genus_unknown species
OTU1209	0	0	0	0	1	3	0	1	2	0	0	7	0	0	1	Archaea_Nanoarchaeota_Nanoarchaeia_Woesearchaeales_unknown family_unknown genus_unknown species
OTU618	0	7	0	0	16	0	0	4	0	0	6	0	0	2	0	Archaea_Thermoplasmatota_Thermoplasmata_Marine Group II_unknown family_unknown genus_unknown species
OTU938	11	0	0	0	0	0	13	0	0	1	0	0	0	0	0	Archaea_Thermoplasmatota_Thermoplasmata_Marine Group II_unknown family_unknown genus_unknown species
OTU1142	0	2	0	0	5	0	0	2	0	0	4	0	0	3	0	Archaea_Thermoplasmatota_Thermoplasmata_Marine Group II_unknown family_unknown genus_unknown species
OTU1532	0	11	0	0	1	0	0	1	0	0	0	0	0	4	0	Archaea_Thermoplasmatota_Thermoplasmata_Marine Group II_unknown family_unknown genus_unknown species
OTU1062	0	0	2	0	0	3	0	0	4	0	0	2	0	0	4	Archaea_Thermoplasmatota_Thermoplasmata_unknown order_unknown family_unknown genus_unknown species
OTU1159	0	0	3	0	0	2	0	0	3	1	0	3	0	0	3	Archaea_Thermoplasmatota_Thermoplasmata_unknown order_unknown family_unknown genus_unknown species
OTU500	0	0	11	0	1	1	0	8	0	0	8	15	0	0	0	Archaea_Thermoplasmatota_unknown class_unknown order_unknown family_unknown genus_unknown species
OTU1066	0	1	4	0	0	2	0	0	2	0	1	13	0	0	2	Archaea_Thermoplasmatota_unknown class_unknown order_unknown family_unknown genus_unknown species
OTU303	0	0	15	0	1	11	0	2	9	0	5	42	0	0	3	Bacteria_Abditibacteriota_Abditibacteria_Abditibacteriales_Abditibacteriaceae_Abditibacterium_unknown species
OTU546	0	0	3	0	0	12	0	6	3	0	0	11	0	0	0	Bacteria_Acidobacteriota_Acidobacteriae_PAUC26f_unknown family_unknown genus_unknown species
OTU786	0	0	5	0	2	4	0	2	3	0	3	9	0	0	0	Bacteria_Acidobacteriota_Acidobacteriae_PAUC26f_unknown family_unknown genus_unknown species
OTU1334	1	0	0	0	2	3	0	4	2	1	1	0	0	0	0	Bacteria_Acidobacteriota_Acidobacteriae_unknown order_unknown family_Paludibaculum_Multi-affiliation
OTU148	0	7	23	0	11	9	1	30	22	0	17	47	0	2	30	Bacteria_Acidobacteriota_Aminicenantia_Aminicenantales_unknown family_unknown genus_unknown species
OTU266	0	0	22	0	12	5	0	8	15	0	5	29	0	0	14	Bacteria_Acidobacteriota_Aminicenantia_Aminicenantales_unknown family_unknown genus_unknown species
OTU406	0	0	12	0	5	5	0	5	7	0	4	13	0	0	2	Bacteria_Acidobacteriota_Aminicenantia_Aminicenantales_unknown family_unknown genus_unknown species
OTU482	0	1	8	0	10	6	0	5	5	0	3	11	0	0	9	Bacteria_Acidobacteriota_Aminicenantia_Aminicenantales_unknown family_unknown genus_unknown species
OTU489	0	0	5	0	3	7	0	4	9	0	2	15	0	0	5	Bacteria_Acidobacteriota_Aminicenantia_Aminicenantales_unknown family_unknown genus_unknown species
OTU515	0	0	10	0	0	1	0	11	2	0	7	13	0	0	1	Bacteria_Acidobacteriota_Aminicenantia_Aminicenantales_unknown family_unknown genus_unknown species
OTU975	2	0	1	1	3	1	0	7	2	2	3	1	0	0	0	Bacteria_Acidobacteriota_Holophagae_Subgroup 7_unknown family_unknown genus_unknown species
OTU521	0	2	6	0	6	5	0	12	0	0	10	2	0	0	3	Bacteria_Acidobacteriota_Subgroup 21_unknown order_unknown family_unknown genus_unknown species
OTU891	1	3	3	1	5	2	1	4	3	0	1	0	0	0	0	Bacteria_Acidobacteriota_Thermoanaerobaculia_Thermoanaerobaculales_Thermoanaerobaculaceae_Subgroup 10_unknown species
OTU942	0	1	4	1	1	4	3	4	1	0	0	1	0	0	0	Bacteria_Acidobacteriota_Vicinamibacteria_Subgroup 17_unknown family_unknown genus_unknown species
OTU239	0	59	1	0	42	0	0	5	0	0	1	0	0	5	0	Bacteria_Acidobacteriota_Vicinamibacteria_Vicinamibacterales_unknown family_unknown genus_unknown species
OTU314	1	49	0	0	30	1	0	1	0	0	3	0	0	5	0	Bacteria_Acidobacteriota_Vicinamibacteria_Vicinamibacterales_unknown family_unknown genus_unknown species
OTU631	2	8	0	0	10	0	4	5	0	0	0	0	0	6	1	Bacteria_Acidobacteriota_Vicinamibacteria_Vicinamibacterales_unknown family_unknown genus_unknown species
OTU726	0	18	0	0	20	0	0	0	1	0	0	0	0	1	0	Bacteria_Acidobacteriota_Vicinamibacteria_Vicinamibacterales_unknown family_unknown genus_unknown species
OTU802	3	9	0	0	6	0	1	0	0	0	0	0	0	3	0	Bacteria_Acidobacteriota_Vicinamibacteria_Vicinamibacterales_unknown family_unknown genus_unknown species
OTU935	0	11	0	0	6	0	0	3	0	0	0	0	0	2	0	Bacteria_Acidobacteriota_Vicinamibacteria_Vicinamibacterales_unknown family_unknown genus_unknown species
OTU990	0	12	0	0	2	0	0	4	0	0	0	0	0	0	0	Bacteria_Acidobacteriota_Vicinamibacteria_Vicinamibacterales_unknown family_unknown genus_unknown species
OTU1668	0	8	0	0	1	0	0	3	0	0	4	0	0	3	0	Bacteria_Acidobacteriota_Vicinamibacteria_Vicinamibacterales_unknown family_unknown genus_unknown species
OTU773	3	4	1	0	10	0	0	1	0	5	0	0	0	1	0	Bacteria_Acidobacteriota_Vicinamibacteria_Vicinamibacterales_Vicinamibacteraceae_unknown genus_unknown species
OTU1153	1	4	0	0	3	0	0	0	1	4	0	0	0	1	0	Bacteria_Acidobacteriota_Vicinamibacteria_Vicinamibacterales_Vicinamibacteraceae_unknown genus_unknown species
OTU1394	0	8	0	0	7	0	0	4	0	0	0	0	0	1	0	Bacteria_Acidobacteriota_Vicinamibacteria_Vicinamibacterales_Vicinamibacteraceae_unknown genus_unknown species
OTU191	6	5	0	25	0	1	11	2	0	87	0	0	10	2	0	Bacteria_Actinobacteriota_Acidimicrobiia_Actinomarinales_Actinomarinaceae_Candidatus Actinomarina_Multi-affiliation
OTU1101	0	1	0	0	9	0	0	2	0	0	1	1	0	0	0	Bacteria_Actinobacteriota_Acidimicrobiia_Actinomarinales_unknown family_unknown genus_unknown species
OTU1656	0	0	6	0	0	2	0	0	0	0	1	6	0	0	1	Bacteria_Actinobacteriota_Acidimicrobiia_Actinomarinales_unknown family_unknown genus_unknown species
OTU187	18	6	0	20	2	1	7	0	0	60	0	7	22	0	0	Bacteria_Actinobacteriota_Acidimicrobiia_Microtrichales_Ilumatobacteraceae_Ilumatobacter_Multi-affiliation
OTU149	4	2	0	172	3	0	10	0	0	30	2	0	2	0	1	Bacteria_Actinobacteriota_Acidimicrobiia_Microtrichales_Ilumatobacteraceae_unknown genus_unidentified marine bacterioplankton
OTU200	0	43	2	0	47	0	0	36	1	0	16	0	0	4	0	Bacteria_Actinobacteriota_Acidimicrobiia_Microtrichales_Microtrichaceae_Sva0996 marine group_unknown species
OTU525	4	6	1	0	13	0	19	4	2	0	1	0	0	1	0	Bacteria_Actinobacteriota_Acidimicrobiia_Microtrichales_Microtrichaceae_Sva0996 marine group_unknown species
OTU1126	0	3	0	0	1	0	0	1	0	0	7	0	0	2	0	Bacteria_Actinobacteriota_Acidimicrobiia_Microtrichales_Microtrichaceae_Sva0996 marine group_unknown species
OTU1234	1	2	0	0	1	0	1	0	0	4	0	1	3	1	0	Bacteria_Actinobacteriota_Acidimicrobiia_Microtrichales_Microtrichaceae_Sva0996 marine group_unknown species
OTU636	2	16	0	0	8	0	0	6	0	0	4	0	0	1	0	Bacteria_Actinobacteriota_Acidimicrobiia_Microtrichales_Microtrichaceae_unknown genus_unknown species
OTU591	5	1	14	4	7	5	5	6	2	2	2	3	0	0	0	Bacteria_Actinobacteriota_Actinobacteria_Micrococcales_Intrasporangiaceae_Multi-affiliation_Multi-affiliation
OTU840	3	3	7	3	1	1	1	4	0	0	1	0	0	0	0	Bacteria_Actinobacteriota_Actinobacteria_Micrococcales_Microbacteriaceae_Cryobacterium_Multi-affiliation
OTU847	1	0	0	14	0	0	0	1	0	2	0	0	5	0	0	Bacteria_Actinobacteriota_Actinobacteria_Micrococcales_Microbacteriaceae_ML602J-51_unknown species
OTU673	0	2	0	24	0	0	0	0	0	5	0	0	3	0	0	Bacteria_Actinobacteriota_Actinobacteria_Micrococcales_Microbacteriaceae_Multi-affiliation_Multi-affiliation
OTU961	0	4	1	0	0	0	1	0	0	0	2	1	0	7	3	Bacteria_Actinobacteriota_Actinobacteria_Micrococcales_Micrococcaceae_Multi-affiliation_Multi-affiliation
OTU502	1	1	1	40	1	0	0	1	0	8	0	0	1	0	0	Bacteria_Actinobacteriota_Actinobacteria_PeM15_unknown family_unknown genus_unknown species
OTU741	2	4	0	2	2	3	0	0	0	24	0	2	1	2	0	Bacteria_Actinobacteriota_Actinobacteria_PeM15_unknown family_unknown genus_unknown species
OTU1016	3	1	1	0	1	0	1	0	0	8	1	0	4	0	0	Bacteria_Actinobacteriota_Actinobacteria_PeM15_unknown family_unknown genus_unknown species
OTU142	0	9	29	0	13	17	0	2	32	6	0	75	0	0	43	Bacteria_Actinobacteriota_RBG-16-55-12_unknown order_unknown family_unknown genus_unknown species
OTU538	1	4	5	2	0	1	2	1	1	3	2	9	6	3	2	Bacteria_Actinobacteriota_Thermoleophilia_Gaiellales_unknown family_unknown genus_unknown species
OTU138	0	5	26	0	24	8	0	56	10	2	38	37	0	2	9	Bacteria_Actinobacteriota_WCHB1-81_unknown order_unknown family_unknown genus_unknown species
OTU242	0	0	29	0	3	12	0	4	8	2	6	39	0	1	20	Bacteria_Actinobacteriota_WCHB1-81_unknown order_unknown family_unknown genus_unknown species
OTU324	0	3	15	0	3	16	0	6	9	0	3	29	0	0	8	Bacteria_Actinobacteriota_WCHB1-81_unknown order_unknown family_unknown genus_unknown species
OTU416	0	0	7	0	0	4	0	2	6	2	4	22	0	0	12	Bacteria_Actinobacteriota_WCHB1-81_unknown order_unknown family_unknown genus_unknown species
OTU428	0	2	12	0	4	6	0	9	1	0	6	18	0	1	10	Bacteria_Actinobacteriota_WCHB1-81_unknown order_unknown family_unknown genus_unknown species
OTU992	0	0	6	0	1	2	0	5	0	0	3	7	0	0	3	Bacteria_Actinobacteriota_WCHB1-81_unknown order_unknown family_unknown genus_unknown species
OTU608	0	17	0	0	6	0	0	4	0	0	3	0	0	5	0	Bacteria_Aquificota_Aquificae_Hydrogenothermales_Hydrogenothermaceae_Venenivibrio_unknown species
OTU749	0	0	10	0	0	5	0	0	5	0	2	22	0	0	11	Bacteria_Armatimonadota_unknown class_unknown order_unknown family_unknown genus_unknown species
OTU761	0	0	7	0	2	4	0	1	3	0	1	11	0	0	9	Bacteria_Armatimonadota_unknown class_unknown order_unknown family_unknown genus_unknown species
OTU109	0	7	31	0	13	13	0	62	16	4	47	66	0	0	7	Bacteria_Bacteroidota_Bacteroidia_Bacteroidales_Bacteroidetes BD2-2_unknown genus_unknown species
OTU353	0	0	18	0	0	2	0	6	13	0	11	13	0	1	5	Bacteria_Bacteroidota_Bacteroidia_Bacteroidales_Bacteroidetes BD2-2_unknown genus_unknown species
OTU516	0	0	8	0	4	3	0	16	0	0	8	8	0	0	0	Bacteria_Bacteroidota_Bacteroidia_Bacteroidales_Bacteroidetes BD2-2_unknown genus_unknown species
OTU550	0	0	7	0	0	8	0	0	15	0	2	16	0	0	1	Bacteria_Bacteroidota_Bacteroidia_Bacteroidales_Bacteroidetes BD2-2_unknown genus_unknown species
OTU640	0	0	9	0	0	1	0	7	3	0	9	7	0	0	0	Bacteria_Bacteroidota_Bacteroidia_Bacteroidales_Bacteroidetes BD2-2_unknown genus_unknown species
OTU770	0	0	5	0	0	7	0	0	2	0	2	8	0	0	1	Bacteria_Bacteroidota_Bacteroidia_Bacteroidales_Bacteroidetes BD2-2_unknown genus_unknown species
OTU895	0	0	3	0	0	3	0	5	0	0	9	1	0	0	0	Bacteria_Bacteroidota_Bacteroidia_Bacteroidales_Bacteroidetes BD2-2_unknown genus_unknown species
OTU1018	0	0	2	0	0	0	0	7	1	0	6	1	0	0	0	Bacteria_Bacteroidota_Bacteroidia_Bacteroidales_Bacteroidetes BD2-2_unknown genus_unknown species
OTU1055	0	0	5	0	0	2	0	5	0	0	0	3	0	0	1	Bacteria_Bacteroidota_Bacteroidia_Bacteroidales_Bacteroidetes BD2-2_unknown genus_unknown species
OTU1092	0	0	0	1	3	0	1	5	3	1	0	1	0	0	0	Bacteria_Bacteroidota_Bacteroidia_Bacteroidales_Bacteroidetes vadinHA17_unknown genus_unknown species
OTU1367	0	1	0	2	1	2	2	3	1	2	2	1	0	0	0	Bacteria_Bacteroidota_Bacteroidia_Bacteroidales_Bacteroidetes vadinHA17_unknown genus_unknown species
OTU253	0	0	2	0	6	18	0	18	46	2	4	9	0	3	9	Bacteria_Bacteroidota_Bacteroidia_Bacteroidales_Marinilabiliaceae_Labilibacter_unknown species
OTU97	0	9	33	0	27	7	0	115	16	0	75	41	0	0	2	Bacteria_Bacteroidota_Bacteroidia_Bacteroidales_Prolixibacteraceae_Draconibacterium_unknown species
OTU233	0	0	10	0	1	10	0	24	47	1	2	15	0	0	5	Bacteria_Bacteroidota_Bacteroidia_Bacteroidales_Prolixibacteraceae_Draconibacterium_unknown species
OTU3	0	116	1062	2	282	366	6	1878	670	20	1154	1849	0	18	386	Bacteria_Bacteroidota_Bacteroidia_Bacteroidetes VC2.1 Bac22_unknown family_unknown genus_unknown species
OTU950	0	1	0	0	3	0	6	4	1	1	3	2	0	0	0	Bacteria_Bacteroidota_Bacteroidia_Chitinophagales_Chitinophagaceae_Ferruginibacter_unknown species
OTU1152	1	0	1	0	0	3	1	4	1	1	3	1	0	0	0	Bacteria_Bacteroidota_Bacteroidia_Chitinophagales_Chitinophagaceae_Ferruginibacter_unknown species
OTU1267	0	0	0	0	2	0	3	9	2	0	2	2	0	0	0	Bacteria_Bacteroidota_Bacteroidia_Chitinophagales_Chitinophagaceae_Terrimonas_unknown species
OTU890	1	1	4	1	1	2	2	2	0	1	1	2	0	0	0	Bacteria_Bacteroidota_Bacteroidia_Chitinophagales_Saprospiraceae_Lewinella_unknown species
OTU983	0	0	0	0	3	0	3	6	1	3	0	2	0	0	0	Bacteria_Bacteroidota_Bacteroidia_Chitinophagales_Saprospiraceae_unknown genus_unknown species
OTU150	91	3	1	208	3	0	76	0	0	63	0	0	12	1	2	Bacteria_Bacteroidota_Bacteroidia_Chitinophagales_unknown family_unknown genus_unknown species
OTU236	0	4	5	0	9	0	0	54	1	0	42	14	0	1	0	Bacteria_Bacteroidota_Bacteroidia_Chitinophagales_unknown family_unknown genus_unknown species
OTU883	0	0	0	21	0	0	3	0	0	0	0	0	0	0	0	Bacteria_Bacteroidota_Bacteroidia_Cytophagales_Cyclobacteriaceae_Marinoscillum_unknown species
OTU305	8	0	0	0	0	0	2	0	1	57	0	1	7	2	0	Bacteria_Bacteroidota_Bacteroidia_Flavobacteriales_Crocinitomicaceae_Crocinitomix_unknown species
OTU81	187	0	0	0	1	0	143	0	0	25	1	0	16	1	0	Bacteria_Bacteroidota_Bacteroidia_Flavobacteriales_Crocinitomicaceae_Fluviicola_unknown species
OTU243	53	0	0	0	0	0	39	0	0	3	0	1	14	0	0	Bacteria_Bacteroidota_Bacteroidia_Flavobacteriales_Crocinitomicaceae_Fluviicola_unknown species
OTU764	0	14	0	0	7	0	0	6	0	0	1	0	0	1	0	Bacteria_Bacteroidota_Bacteroidia_Flavobacteriales_Crocinitomicaceae_Fluviicola_unknown species
OTU545	0	1	0	45	0	1	2	0	0	0	0	0	0	0	0	Bacteria_Bacteroidota_Bacteroidia_Flavobacteriales_Cryomorphaceae_NS10 marine group_unknown species
OTU1010	2	0	0	13	0	0	0	0	0	0	0	0	0	0	0	Bacteria_Bacteroidota_Bacteroidia_Flavobacteriales_Cryomorphaceae_NS10 marine group_unknown species
OTU1030	0	4	0	1	7	0	0	0	0	0	1	2	0	0	0	Bacteria_Bacteroidota_Bacteroidia_Flavobacteriales_Cryomorphaceae_NS10 marine group_unknown species
OTU57	0	114	3	0	163	1	0	170	1	0	94	1	1	47	0	Bacteria_Bacteroidota_Bacteroidia_Flavobacteriales_Cryomorphaceae_unknown genus_unknown species
OTU215	25	0	0	0	15	0	77	1	0	0	2	1	0	3	0	Bacteria_Bacteroidota_Bacteroidia_Flavobacteriales_Cryomorphaceae_unknown genus_unknown species
OTU931	2	0	0	0	0	0	4	0	0	9	0	0	5	0	0	Bacteria_Bacteroidota_Bacteroidia_Flavobacteriales_Cryomorphaceae_unknown genus_unknown species
OTU1085	5	0	0	0	0	0	5	0	0	6	0	0	0	0	0	Bacteria_Bacteroidota_Bacteroidia_Flavobacteriales_Cryomorphaceae_unknown genus_unknown species
OTU1124	1	3	0	0	4	0	4	0	0	0	0	0	1	1	0	Bacteria_Bacteroidota_Bacteroidia_Flavobacteriales_Cryomorphaceae_Vicingus_Vicingus serpentipes
OTU710	4	0	0	0	10	0	7	0	0	2	7	0	0	5	0	Bacteria_Bacteroidota_Bacteroidia_Flavobacteriales_Flavobacteriaceae_Aurantivirga_Multi-affiliation
OTU1001	2	3	10	0	0	1	1	1	0	0	0	0	0	0	0	Bacteria_Bacteroidota_Bacteroidia_Flavobacteriales_Flavobacteriaceae_Flavobacterium_Flavobacterium limicola
OTU888	1	0	1	0	1	2	5	2	0	2	0	6	0	0	0	Bacteria_Bacteroidota_Bacteroidia_Flavobacteriales_Flavobacteriaceae_Flavobacterium_Multi-affiliation
OTU130	25	0	0	99	0	0	84	0	0	9	1	0	4	2	0	Bacteria_Bacteroidota_Bacteroidia_Flavobacteriales_Flavobacteriaceae_Formosa_Multi-affiliation
OTU182	1	2	1	146	0	0	31	0	0	3	3	0	2	2	0	Bacteria_Bacteroidota_Bacteroidia_Flavobacteriales_Flavobacteriaceae_Formosa_Multi-affiliation
OTU507	1	0	0	44	0	0	0	0	0	1	0	0	0	0	0	Bacteria_Bacteroidota_Bacteroidia_Flavobacteriales_Flavobacteriaceae_Formosa_Multi-affiliation
OTU980	0	4	0	0	5	0	0	3	1	0	3	3	0	1	1	Bacteria_Bacteroidota_Bacteroidia_Flavobacteriales_Flavobacteriaceae_Lutibacter_Lutibacter maritimus
OTU766	0	4	1	0	20	0	0	0	0	0	0	0	0	0	0	Bacteria_Bacteroidota_Bacteroidia_Flavobacteriales_Flavobacteriaceae_Lutibacter_Multi-affiliation
OTU298	0	0	5	0	2	1	0	3	25	0	3	46	0	2	3	Bacteria_Bacteroidota_Bacteroidia_Flavobacteriales_Flavobacteriaceae_Lutibacter_unknown species
OTU70	140	2	0	45	1	0	211	0	0	41	2	0	11	0	0	Bacteria_Bacteroidota_Bacteroidia_Flavobacteriales_Flavobacteriaceae_Multi-affiliation_Multi-affiliation
OTU503	5	16	2	0	15	0	1	2	0	0	0	0	0	6	0	Bacteria_Bacteroidota_Bacteroidia_Flavobacteriales_Flavobacteriaceae_NS2b marine group_unknown species
OTU74	7	1	0	369	0	1	0	0	0	9	0	0	1	2	0	Bacteria_Bacteroidota_Bacteroidia_Flavobacteriales_Flavobacteriaceae_NS4 marine group_unknown species
OTU166	20	0	0	150	0	1	4	0	0	19	0	0	7	0	0	Bacteria_Bacteroidota_Bacteroidia_Flavobacteriales_Flavobacteriaceae_NS4 marine group_unknown species
OTU185	54	0	0	14	0	0	49	0	0	40	0	2	11	0	0	Bacteria_Bacteroidota_Bacteroidia_Flavobacteriales_Flavobacteriaceae_NS4 marine group_unknown species
OTU362	8	1	0	47	0	0	1	0	0	13	0	0	2	0	0	Bacteria_Bacteroidota_Bacteroidia_Flavobacteriales_Flavobacteriaceae_NS4 marine group_unknown species
OTU1106	4	11	0	0	5	0	4	0	0	0	0	0	0	0	0	Bacteria_Bacteroidota_Bacteroidia_Flavobacteriales_Flavobacteriaceae_NS4 marine group_unknown species
OTU1117	0	1	0	11	0	0	0	0	0	1	0	1	0	0	0	Bacteria_Bacteroidota_Bacteroidia_Flavobacteriales_Flavobacteriaceae_NS5 marine group_marine metagenome
OTU52	163	2	0	142	2	0	79	0	0	260	2	2	41	0	0	Bacteria_Bacteroidota_Bacteroidia_Flavobacteriales_Flavobacteriaceae_NS5 marine group_unknown species
OTU181	17	2	0	90	0	0	5	0	0	27	2	0	10	0	0	Bacteria_Bacteroidota_Bacteroidia_Flavobacteriales_Flavobacteriaceae_NS5 marine group_unknown species
OTU282	13	1	0	105	0	0	1	0	0	24	0	3	12	0	0	Bacteria_Bacteroidota_Bacteroidia_Flavobacteriales_Flavobacteriaceae_NS5 marine group_unknown species
OTU446	2	4	4	19	8	2	0	3	1	1	10	1	0	1	0	Bacteria_Bacteroidota_Bacteroidia_Flavobacteriales_Flavobacteriaceae_NS5 marine group_unknown species
OTU625	5	0	0	2	0	0	8	0	0	13	1	0	2	0	0	Bacteria_Bacteroidota_Bacteroidia_Flavobacteriales_Flavobacteriaceae_NS5 marine group_unknown species
OTU905	1	1	2	17	0	0	0	0	0	2	0	0	2	0	0	Bacteria_Bacteroidota_Bacteroidia_Flavobacteriales_Flavobacteriaceae_NS5 marine group_unknown species
OTU1163	0	0	0	15	0	0	0	0	0	2	0	0	1	0	0	Bacteria_Bacteroidota_Bacteroidia_Flavobacteriales_Flavobacteriaceae_NS5 marine group_unknown species
OTU1332	2	3	3	15	0	0	0	0	0	4	0	0	1	0	0	Bacteria_Bacteroidota_Bacteroidia_Flavobacteriales_Flavobacteriaceae_NS5 marine group_unknown species
OTU390	6	0	0	6	1	0	48	0	0	1	0	4	0	0	0	Bacteria_Bacteroidota_Bacteroidia_Flavobacteriales_Flavobacteriaceae_Ulvibacter_unknown species
OTU1307	0	0	0	0	0	1	0	0	7	0	0	6	0	0	1	Bacteria_Bacteroidota_Bacteroidia_Flavobacteriales_Flavobacteriaceae_unknown genus_bacterial endosymbiont of Idas sp.
OTU346	8	0	2	1	0	1	13	0	0	34	0	0	13	0	0	Bacteria_Bacteroidota_Bacteroidia_Flavobacteriales_Flavobacteriaceae_unknown genus_unknown species
OTU1494	2	0	0	12	0	0	0	0	0	0	0	0	0	0	0	Bacteria_Bacteroidota_Bacteroidia_Flavobacteriales_Flavobacteriaceae_unknown genus_unknown species
OTU107	28	27	0	0	133	0	18	23	5	19	9	2	14	3	0	Bacteria_Bacteroidota_Bacteroidia_Flavobacteriales_NS7 marine group_unknown genus_unknown species
OTU808	0	0	0	24	0	0	0	0	0	2	0	0	0	0	0	Bacteria_Bacteroidota_Bacteroidia_Flavobacteriales_NS7 marine group_unknown genus_unknown species
OTU137	74	2	0	0	8	1	83	0	23	11	0	13	1	3	4	Bacteria_Bacteroidota_Bacteroidia_Flavobacteriales_NS9 marine group_unknown genus_Multi-affiliation
OTU247	27	0	0	0	0	1	20	0	0	48	1	0	4	0	1	Bacteria_Bacteroidota_Bacteroidia_Flavobacteriales_NS9 marine group_unknown genus_Multi-affiliation
OTU652	4	0	0	8	0	0	19	1	0	0	2	0	0	0	0	Bacteria_Bacteroidota_Bacteroidia_Flavobacteriales_NS9 marine group_unknown genus_Multi-affiliation
OTU60	249	1	0	0	4	0	266	0	0	68	0	3	8	3	1	Bacteria_Bacteroidota_Bacteroidia_Flavobacteriales_NS9 marine group_unknown genus_unknown species
OTU102	70	3	0	32	4	0	117	10	0	46	13	0	31	4	0	Bacteria_Bacteroidota_Bacteroidia_Flavobacteriales_NS9 marine group_unknown genus_unknown species
OTU106	27	0	0	0	0	0	213	0	0	12	1	0	13	1	0	Bacteria_Bacteroidota_Bacteroidia_Flavobacteriales_NS9 marine group_unknown genus_unknown species
OTU113	30	0	0	116	1	0	94	0	0	21	1	1	19	0	0	Bacteria_Bacteroidota_Bacteroidia_Flavobacteriales_NS9 marine group_unknown genus_unknown species
OTU206	21	2	1	0	0	0	19	0	1	62	1	0	17	6	0	Bacteria_Bacteroidota_Bacteroidia_Flavobacteriales_NS9 marine group_unknown genus_unknown species
OTU226	46	2	0	0	0	0	55	0	0	6	3	1	0	0	0	Bacteria_Bacteroidota_Bacteroidia_Flavobacteriales_NS9 marine group_unknown genus_unknown species
OTU348	3	0	0	40	0	0	0	0	0	16	0	1	1	0	0	Bacteria_Bacteroidota_Bacteroidia_Flavobacteriales_NS9 marine group_unknown genus_unknown species
OTU377	24	0	0	0	0	0	36	0	0	2	0	1	2	0	0	Bacteria_Bacteroidota_Bacteroidia_Flavobacteriales_NS9 marine group_unknown genus_unknown species
OTU431	0	17	0	0	3	0	0	7	0	0	5	0	0	30	0	Bacteria_Bacteroidota_Bacteroidia_Flavobacteriales_NS9 marine group_unknown genus_unknown species
OTU6	0	299	1317	1	741	450	2	1319	535	33	936	1904	0	89	401	Bacteria_Bacteroidota_Bacteroidia_Sphingobacteriales_Lentimicrobiaceae_unknown genus_unknown species
OTU49	0	0	142	1	4	116	0	5	145	6	4	299	0	0	11	Bacteria_Bacteroidota_Bacteroidia_Sphingobacteriales_Lentimicrobiaceae_unknown genus_unknown species
OTU165	0	1	36	0	4	26	0	10	31	1	1	69	0	0	34	Bacteria_Bacteroidota_Bacteroidia_Sphingobacteriales_Lentimicrobiaceae_unknown genus_unknown species
OTU252	0	6	10	0	12	4	0	33	4	0	25	16	0	0	0	Bacteria_Bacteroidota_Bacteroidia_Sphingobacteriales_Lentimicrobiaceae_unknown genus_unknown species
OTU299	0	1	9	0	2	6	0	11	11	0	4	32	0	0	6	Bacteria_Bacteroidota_Bacteroidia_Sphingobacteriales_Lentimicrobiaceae_unknown genus_unknown species
OTU394	4	1	11	5	4	3	9	3	4	1	7	10	0	0	0	Bacteria_Bacteroidota_Bacteroidia_Sphingobacteriales_Lentimicrobiaceae_unknown genus_unknown species
OTU943	0	0	0	19	0	0	0	0	0	0	0	0	0	0	0	Bacteria_Bacteroidota_Bacteroidia_Sphingobacteriales_NS11-12 marine group_unknown genus_unidentified marine bacterioplankton
OTU7	0	86	49	0	184	6	0	2962	5	0	1377	38	0	7	11	Bacteria_Bacteroidota_Chlorobia_Chlorobiales_Chlorobiaceae_Multi-affiliation_Multi-affiliation
OTU373	0	1	9	0	2	7	0	1	8	0	2	18	0	0	12	Bacteria_Bacteroidota_Ignavibacteria_SJA-28_unknown family_unknown genus_unknown species
OTU411	0	0	17	0	1	5	0	0	6	0	0	15	0	0	10	Bacteria_Bacteroidota_Ignavibacteria_SJA-28_unknown family_unknown genus_unknown species
OTU386	3	1	3	53	0	0	0	0	0	2	0	0	3	0	0	Bacteria_Bacteroidota_Rhodothermia_Balneolales_Balneolaceae_Balneola_unknown species
OTU251	0	0	23	0	0	19	0	1	11	0	0	35	0	0	16	Bacteria_Bacteroidota_Rhodothermia_Rhodothermales_Rhodothermaceae_unknown genus_unknown species
OTU422	2	1	0	0	2	0	7	0	0	28	0	0	12	0	0	Bacteria_Bacteroidota_Rhodothermia_Rhodothermales_Rhodothermaceae_unknown genus_unknown species
OTU916	0	7	0	0	0	0	0	6	0	0	0	0	0	6	0	Bacteria_Bacteroidota_Rhodothermia_Rhodothermales_Rhodothermaceae_unknown genus_unknown species
OTU1031	0	0	4	0	0	1	0	1	5	2	2	5	0	0	1	Bacteria_Bacteroidota_Rhodothermia_Rhodothermales_Rhodothermaceae_unknown genus_unknown species
OTU91	0	1	0	0	6	0	0	215	0	0	80	0	0	1	0	Bacteria_Bdellovibrionota_Bdellovibrionia_Bacteriovoracales_Bacteriovoracaceae_Halobacteriovorax_unknown species
OTU803	0	0	0	0	0	0	0	17	0	0	5	0	0	0	0	Bacteria_Bdellovibrionota_Bdellovibrionia_Bacteriovoracales_Bacteriovoracaceae_unknown genus_Bdellovibrionales bacterium RIFOXYC2_FULL_39_8
OTU822	0	0	0	0	0	0	0	16	0	0	8	0	0	0	0	Bacteria_Bdellovibrionota_Bdellovibrionia_Bacteriovoracales_Bacteriovoracaceae_unknown genus_unknown species
OTU1554	0	0	2	0	0	1	0	0	0	1	0	14	0	0	0	Bacteria_Bdellovibrionota_Bdellovibrionia_Bacteriovoracales_Bacteriovoracaceae_unknown genus_unknown species
OTU235	0	4	2	0	16	1	0	57	0	0	25	4	0	1	0	Bacteria_Bdellovibrionota_Bdellovibrionia_Bdellovibrionales_Bdellovibrionaceae_OM27 clade_Multi-affiliation
OTU134	0	55	2	0	34	0	0	74	0	0	55	2	0	6	0	Bacteria_Bdellovibrionota_Bdellovibrionia_Bdellovibrionales_Bdellovibrionaceae_OM27 clade_unknown species
OTU139	0	33	0	0	38	0	0	83	0	0	46	0	0	3	0	Bacteria_Bdellovibrionota_Bdellovibrionia_Bdellovibrionales_Bdellovibrionaceae_OM27 clade_unknown species
OTU159	0	36	6	0	30	3	0	59	0	0	54	7	0	4	0	Bacteria_Bdellovibrionota_Bdellovibrionia_Bdellovibrionales_Bdellovibrionaceae_OM27 clade_unknown species
OTU169	0	1	30	0	2	5	0	46	7	0	33	38	0	0	4	Bacteria_Bdellovibrionota_Bdellovibrionia_Bdellovibrionales_Bdellovibrionaceae_OM27 clade_unknown species
OTU179	0	1	17	0	3	18	1	8	27	5	5	111	0	0	4	Bacteria_Bdellovibrionota_Bdellovibrionia_Bdellovibrionales_Bdellovibrionaceae_OM27 clade_unknown species
OTU240	0	17	0	0	13	0	0	70	0	0	28	0	0	0	0	Bacteria_Bdellovibrionota_Bdellovibrionia_Bdellovibrionales_Bdellovibrionaceae_OM27 clade_unknown species
OTU277	0	2	13	0	4	4	0	54	4	0	28	20	0	0	8	Bacteria_Bdellovibrionota_Bdellovibrionia_Bdellovibrionales_Bdellovibrionaceae_OM27 clade_unknown species
OTU396	1	22	0	0	11	0	0	19	0	0	14	0	0	2	0	Bacteria_Bdellovibrionota_Bdellovibrionia_Bdellovibrionales_Bdellovibrionaceae_OM27 clade_unknown species
OTU433	0	48	0	0	3	0	0	0	0	0	0	0	0	5	0	Bacteria_Bdellovibrionota_Bdellovibrionia_Bdellovibrionales_Bdellovibrionaceae_OM27 clade_unknown species
OTU641	0	0	4	0	0	5	0	0	4	0	0	11	0	0	5	Bacteria_Bdellovibrionota_Bdellovibrionia_Bdellovibrionales_Bdellovibrionaceae_OM27 clade_unknown species
OTU651	8	0	0	0	0	0	25	0	0	4	2	0	0	0	0	Bacteria_Bdellovibrionota_Bdellovibrionia_Bdellovibrionales_Bdellovibrionaceae_OM27 clade_unknown species
OTU731	12	0	0	0	1	0	12	0	0	3	0	0	1	0	0	Bacteria_Bdellovibrionota_Bdellovibrionia_Bdellovibrionales_Bdellovibrionaceae_OM27 clade_unknown species
OTU809	0	0	7	0	0	2	0	0	0	0	0	10	0	0	4	Bacteria_Bdellovibrionota_Bdellovibrionia_Bdellovibrionales_Bdellovibrionaceae_OM27 clade_unknown species
OTU813	2	15	0	0	4	0	1	0	0	0	0	0	0	5	0	Bacteria_Bdellovibrionota_Bdellovibrionia_Bdellovibrionales_Bdellovibrionaceae_OM27 clade_unknown species
OTU819	0	3	0	0	1	0	0	14	0	0	4	0	0	0	0	Bacteria_Bdellovibrionota_Bdellovibrionia_Bdellovibrionales_Bdellovibrionaceae_OM27 clade_unknown species
OTU836	0	13	0	0	0	0	1	2	0	0	0	0	0	4	0	Bacteria_Bdellovibrionota_Bdellovibrionia_Bdellovibrionales_Bdellovibrionaceae_OM27 clade_unknown species
OTU893	2	0	0	0	0	0	5	0	0	6	0	1	2	0	0	Bacteria_Bdellovibrionota_Bdellovibrionia_Bdellovibrionales_Bdellovibrionaceae_OM27 clade_unknown species
OTU953	0	0	0	0	0	0	0	0	2	0	0	14	0	0	1	Bacteria_Bdellovibrionota_Bdellovibrionia_Bdellovibrionales_Bdellovibrionaceae_OM27 clade_unknown species
OTU1003	0	14	0	0	0	0	0	0	0	0	0	0	0	3	0	Bacteria_Bdellovibrionota_Bdellovibrionia_Bdellovibrionales_Bdellovibrionaceae_OM27 clade_unknown species
OTU1028	0	8	0	0	3	0	0	3	0	0	2	0	0	0	0	Bacteria_Bdellovibrionota_Bdellovibrionia_Bdellovibrionales_Bdellovibrionaceae_OM27 clade_unknown species
OTU1090	0	6	1	0	7	0	0	0	0	0	0	0	1	0	0	Bacteria_Bdellovibrionota_Bdellovibrionia_Bdellovibrionales_Bdellovibrionaceae_OM27 clade_unknown species
OTU153	0	59	0	0	47	0	0	47	0	0	45	0	0	2	0	Bacteria_Bdellovibrionota_Oligoflexia_053A03-B-DI-P58_unknown family_unknown genus_unknown species
OTU218	0	31	0	0	62	0	0	11	0	0	16	0	0	6	0	Bacteria_Bdellovibrionota_Oligoflexia_053A03-B-DI-P58_unknown family_unknown genus_unknown species
OTU408	0	0	5	0	0	3	0	3	15	0	1	22	0	0	4	Bacteria_Bdellovibrionota_Oligoflexia_053A03-B-DI-P58_unknown family_unknown genus_unknown species
OTU561	0	2	7	0	9	3	1	6	1	0	6	5	0	0	0	Bacteria_Bdellovibrionota_Oligoflexia_053A03-B-DI-P58_unknown family_unknown genus_unknown species
OTU829	0	1	0	0	2	0	0	10	0	0	10	3	0	0	0	Bacteria_Bdellovibrionota_Oligoflexia_053A03-B-DI-P58_unknown family_unknown genus_unknown species
OTU852	0	0	4	0	2	0	0	0	2	0	0	13	0	0	1	Bacteria_Bdellovibrionota_Oligoflexia_053A03-B-DI-P58_unknown family_unknown genus_unknown species
OTU540	0	33	0	0	3	0	0	3	0	0	2	0	0	0	0	Bacteria_Bdellovibrionota_Oligoflexia_unknown order_unknown family_unknown genus_unknown species
OTU444	1	5	7	0	1	8	0	3	15	2	2	16	0	0	17	Bacteria_Caldatribacteriota_JS1_unknown order_unknown family_unknown genus_Multi-affiliation
OTU55	0	6	107	0	44	66	0	51	109	5	26	203	0	0	72	Bacteria_Caldatribacteriota_JS1_unknown order_unknown family_unknown genus_unknown species
OTU1293	0	0	5	1	0	2	0	1	0	0	0	6	0	0	0	Bacteria_Calditrichota_Calditrichia_Calditrichales_Calditrichaceae_Caldithrix_unknown species
OTU417	0	1	2	0	1	1	0	10	4	1	28	12	0	1	0	Bacteria_Calditrichota_Calditrichia_Calditrichales_Calditrichaceae_JdFR-76_unknown species
OTU23	0	0	225	0	5	152	3	43	168	8	28	369	0	0	132	Bacteria_Calditrichota_Calditrichia_Calditrichales_Calditrichaceae_unknown genus_unknown species
OTU112	0	0	66	0	4	26	0	33	23	1	27	87	0	0	3	Bacteria_Calditrichota_Calditrichia_Calditrichales_Calditrichaceae_unknown genus_unknown species
OTU143	0	1	49	0	4	15	1	31	31	1	19	47	0	0	2	Bacteria_Calditrichota_Calditrichia_Calditrichales_Calditrichaceae_unknown genus_unknown species
OTU211	0	0	25	0	0	8	0	23	19	1	6	29	0	1	6	Bacteria_Calditrichota_Calditrichia_Calditrichales_Calditrichaceae_unknown genus_unknown species
OTU347	0	0	15	0	4	5	0	10	9	1	5	18	0	1	1	Bacteria_Calditrichota_Calditrichia_Calditrichales_Calditrichaceae_unknown genus_unknown species
OTU369	0	0	13	0	3	6	1	1	8	0	7	27	0	0	2	Bacteria_Calditrichota_Calditrichia_Calditrichales_Calditrichaceae_unknown genus_unknown species
OTU392	0	0	12	0	0	6	0	5	14	0	1	10	0	0	5	Bacteria_Calditrichota_Calditrichia_Calditrichales_Calditrichaceae_unknown genus_unknown species
OTU404	0	1	9	1	1	8	0	3	2	0	1	29	0	0	6	Bacteria_Calditrichota_Calditrichia_Calditrichales_Calditrichaceae_unknown genus_unknown species
OTU683	0	0	10	0	0	3	0	0	2	0	1	11	0	0	0	Bacteria_Calditrichota_Calditrichia_Calditrichales_Calditrichaceae_unknown genus_unknown species
OTU882	0	0	9	0	0	6	0	2	0	0	0	7	0	0	0	Bacteria_Calditrichota_Calditrichia_Calditrichales_Calditrichaceae_unknown genus_unknown species
OTU945	0	0	7	0	0	3	0	0	1	0	0	11	0	0	2	Bacteria_Calditrichota_Calditrichia_Calditrichales_Calditrichaceae_unknown genus_unknown species
OTU198	0	0	28	0	1	32	0	12	22	3	10	77	0	2	34	Bacteria_Chloroflexi_Anaerolineae_ADurb.Bin180_unknown family_unknown genus_unknown species
OTU260	0	0	30	0	0	27	0	3	4	2	6	34	0	0	10	Bacteria_Chloroflexi_Anaerolineae_ADurb.Bin180_unknown family_unknown genus_unknown species
OTU714	0	0	6	0	0	2	0	6	1	0	2	10	0	0	4	Bacteria_Chloroflexi_Anaerolineae_ADurb.Bin180_unknown family_unknown genus_unknown species
OTU865	0	0	5	0	0	3	0	0	6	0	0	6	0	0	1	Bacteria_Chloroflexi_Anaerolineae_ADurb.Bin180_unknown family_unknown genus_unknown species
OTU934	0	0	4	0	1	6	0	2	1	0	1	8	0	0	1	Bacteria_Chloroflexi_Anaerolineae_ADurb.Bin180_unknown family_unknown genus_unknown species
OTU1023	0	0	5	0	0	2	0	0	4	1	0	3	0	0	1	Bacteria_Chloroflexi_Anaerolineae_ADurb.Bin180_unknown family_unknown genus_unknown species
OTU527	0	0	10	0	6	1	0	1	0	0	12	13	0	0	2	Bacteria_Chloroflexi_Anaerolineae_Anaerolineales_Anaerolineaceae_Pelolinea_unknown species
OTU539	0	0	6	0	0	2	0	1	6	0	7	17	0	0	2	Bacteria_Chloroflexi_Anaerolineae_Anaerolineales_Anaerolineaceae_Pelolinea_unknown species
OTU54	0	46	86	0	57	34	0	197	15	1	102	106	0	3	10	Bacteria_Chloroflexi_Anaerolineae_Anaerolineales_Anaerolineaceae_Thermomarinilinea_marine metagenome
OTU48	0	2	165	0	7	140	1	29	33	3	6	251	0	2	70	Bacteria_Chloroflexi_Anaerolineae_Anaerolineales_Anaerolineaceae_unknown genus_unknown species
OTU172	0	2	37	0	9	24	0	45	4	1	22	26	0	0	4	Bacteria_Chloroflexi_Anaerolineae_Anaerolineales_Anaerolineaceae_unknown genus_unknown species
OTU183	0	3	27	0	16	15	0	27	3	2	19	46	0	0	4	Bacteria_Chloroflexi_Anaerolineae_Anaerolineales_Anaerolineaceae_unknown genus_unknown species
OTU296	0	0	14	0	0	16	0	13	6	0	10	39	0	0	0	Bacteria_Chloroflexi_Anaerolineae_Anaerolineales_Anaerolineaceae_unknown genus_unknown species
OTU490	0	1	4	0	4	1	0	15	0	0	15	1	0	0	0	Bacteria_Chloroflexi_Anaerolineae_Anaerolineales_Anaerolineaceae_unknown genus_unknown species
OTU635	0	0	2	0	0	6	1	7	1	0	5	12	0	0	0	Bacteria_Chloroflexi_Anaerolineae_Anaerolineales_Anaerolineaceae_unknown genus_unknown species
OTU713	0	0	8	0	0	8	0	1	3	0	0	11	0	0	0	Bacteria_Chloroflexi_Anaerolineae_Anaerolineales_Anaerolineaceae_unknown genus_unknown species
OTU782	0	1	6	0	7	1	0	6	0	0	3	3	0	0	0	Bacteria_Chloroflexi_Anaerolineae_Anaerolineales_Anaerolineaceae_unknown genus_unknown species
OTU856	0	1	8	0	4	5	0	0	2	1	4	9	0	0	0	Bacteria_Chloroflexi_Anaerolineae_Anaerolineales_Anaerolineaceae_unknown genus_unknown species
OTU913	0	0	3	0	0	5	0	0	0	0	3	8	0	0	5	Bacteria_Chloroflexi_Anaerolineae_Anaerolineales_Anaerolineaceae_unknown genus_unknown species
OTU936	0	0	5	0	1	2	0	0	1	1	1	7	0	0	2	Bacteria_Chloroflexi_Anaerolineae_Anaerolineales_Anaerolineaceae_unknown genus_unknown species
OTU1015	0	0	3	0	0	2	0	0	1	0	0	6	0	0	6	Bacteria_Chloroflexi_Anaerolineae_Anaerolineales_Anaerolineaceae_unknown genus_unknown species
OTU216	0	0	26	0	4	19	0	12	4	0	8	23	0	0	18	Bacteria_Chloroflexi_Anaerolineae_Caldilineales_Caldilineaceae_unknown genus_unknown species
OTU1122	0	7	3	0	3	0	0	0	0	0	0	0	0	2	0	Bacteria_Chloroflexi_Anaerolineae_Caldilineales_Caldilineaceae_unknown genus_unknown species
OTU904	0	0	3	0	0	3	0	0	3	0	0	8	0	0	1	Bacteria_Chloroflexi_Anaerolineae_Multi-affiliation_Multi-affiliation_Multi-affiliation_Multi-affiliation
OTU267	0	0	23	0	1	13	0	4	6	2	3	46	0	0	9	Bacteria_Chloroflexi_Anaerolineae_RBG-13-54-9_unknown family_unknown genus_unknown species
OTU430	0	0	11	0	0	4	0	1	13	0	5	16	0	0	8	Bacteria_Chloroflexi_Anaerolineae_RBG-13-54-9_unknown family_unknown genus_unknown species
OTU627	0	0	5	0	0	3	0	0	1	1	1	18	0	0	5	Bacteria_Chloroflexi_Anaerolineae_RBG-13-54-9_unknown family_unknown genus_unknown species
OTU666	0	1	7	0	1	4	0	3	1	0	3	5	0	0	0	Bacteria_Chloroflexi_Anaerolineae_RBG-13-54-9_unknown family_unknown genus_unknown species
OTU699	0	0	6	0	0	2	0	2	4	0	4	8	0	0	5	Bacteria_Chloroflexi_Anaerolineae_RBG-13-54-9_unknown family_unknown genus_unknown species
OTU775	0	0	9	0	2	3	0	5	1	0	1	9	0	0	1	Bacteria_Chloroflexi_Anaerolineae_RBG-13-54-9_unknown family_unknown genus_unknown species
OTU778	0	1	8	0	0	0	0	5	7	0	1	5	0	0	3	Bacteria_Chloroflexi_Anaerolineae_RBG-13-54-9_unknown family_unknown genus_unknown species
OTU858	0	0	8	0	0	5	0	0	4	0	0	8	0	0	2	Bacteria_Chloroflexi_Anaerolineae_RBG-13-54-9_unknown family_unknown genus_unknown species
OTU860	0	0	4	0	0	2	0	6	2	0	1	8	0	0	5	Bacteria_Chloroflexi_Anaerolineae_RBG-13-54-9_unknown family_unknown genus_unknown species
OTU920	0	0	3	0	0	5	0	2	2	0	2	6	0	0	0	Bacteria_Chloroflexi_Anaerolineae_RBG-13-54-9_unknown family_unknown genus_unknown species
OTU1035	0	0	5	0	0	5	0	0	1	0	3	6	0	0	0	Bacteria_Chloroflexi_Anaerolineae_RBG-13-54-9_unknown family_unknown genus_unknown species
OTU1048	0	0	4	0	0	3	0	0	1	0	0	6	0	0	4	Bacteria_Chloroflexi_Anaerolineae_RBG-13-54-9_unknown family_unknown genus_unknown species
OTU1120	0	0	3	0	0	2	0	0	1	1	0	7	0	0	0	Bacteria_Chloroflexi_Anaerolineae_RBG-13-54-9_unknown family_unknown genus_unknown species
OTU302	0	1	18	0	3	9	0	9	5	1	17	24	0	0	0	Bacteria_Chloroflexi_Anaerolineae_SBR1031_A4b_unknown genus_unknown species
OTU402	0	0	5	0	6	7	0	11	2	0	14	17	0	0	1	Bacteria_Chloroflexi_Anaerolineae_SBR1031_A4b_unknown genus_unknown species
OTU62	0	7	103	0	4	81	1	18	54	4	17	174	0	3	105	Bacteria_Chloroflexi_Anaerolineae_SBR1031_unknown family_unknown genus_unknown species
OTU205	0	4	21	0	17	4	0	33	4	1	29	22	0	2	0	Bacteria_Chloroflexi_Anaerolineae_SBR1031_unknown family_unknown genus_unknown species
OTU286	0	1	19	0	0	8	0	0	5	0	3	32	0	0	16	Bacteria_Chloroflexi_Anaerolineae_SBR1031_unknown family_unknown genus_unknown species
OTU506	0	0	13	0	0	3	0	3	11	0	7	12	0	0	0	Bacteria_Chloroflexi_Anaerolineae_SBR1031_unknown family_unknown genus_unknown species
OTU739	0	0	3	0	0	5	1	0	4	0	0	17	0	0	0	Bacteria_Chloroflexi_Anaerolineae_SBR1031_unknown family_unknown genus_unknown species
OTU826	0	1	11	0	0	7	0	0	2	0	0	16	0	0	0	Bacteria_Chloroflexi_Anaerolineae_SBR1031_unknown family_unknown genus_unknown species
OTU1130	0	0	1	0	0	1	0	0	2	0	0	8	0	0	3	Bacteria_Chloroflexi_Anaerolineae_SBR1031_unknown family_unknown genus_unknown species
OTU1141	0	1	2	0	4	1	0	0	0	0	1	5	0	0	1	Bacteria_Chloroflexi_Anaerolineae_SBR1031_unknown family_unknown genus_unknown species
OTU578	0	1	5	0	0	7	0	5	1	0	3	8	0	0	4	Bacteria_Chloroflexi_Anaerolineae_SJA-15_unknown family_unknown genus_unknown species
OTU748	0	0	7	0	0	6	0	3	1	0	0	7	0	0	0	Bacteria_Chloroflexi_Anaerolineae_SJA-15_unknown family_unknown genus_unknown species
OTU8	0	9	729	1	24	314	5	92	455	25	67	1473	0	2	560	Bacteria_Chloroflexi_Anaerolineae_Thermoflexales_Thermoflexaceae_Thermoflexus_unknown species
OTU108	0	1	40	1	4	27	1	10	22	4	3	110	0	1	49	Bacteria_Chloroflexi_Anaerolineae_Thermoflexales_Thermoflexaceae_Thermoflexus_unknown species
OTU160	0	1	35	0	2	21	0	7	16	1	4	90	0	0	28	Bacteria_Chloroflexi_Anaerolineae_Thermoflexales_Thermoflexaceae_Thermoflexus_unknown species
OTU254	0	0	16	0	6	11	0	5	8	0	1	47	0	0	14	Bacteria_Chloroflexi_Anaerolineae_Thermoflexales_Thermoflexaceae_Thermoflexus_unknown species
OTU510	0	0	9	0	1	6	0	0	5	0	0	16	0	2	9	Bacteria_Chloroflexi_Anaerolineae_Thermoflexales_Thermoflexaceae_Thermoflexus_unknown species
OTU595	0	0	10	0	1	5	0	1	2	0	1	18	0	0	4	Bacteria_Chloroflexi_Anaerolineae_Thermoflexales_Thermoflexaceae_Thermoflexus_unknown species
OTU650	0	0	11	0	0	6	0	1	2	0	1	15	0	0	4	Bacteria_Chloroflexi_Anaerolineae_Thermoflexales_Thermoflexaceae_Thermoflexus_unknown species
OTU670	0	0	5	0	0	4	0	0	4	0	0	9	0	0	7	Bacteria_Chloroflexi_Anaerolineae_Thermoflexales_Thermoflexaceae_Thermoflexus_unknown species
OTU1079	0	0	7	0	0	5	0	0	0	0	1	12	0	0	8	Bacteria_Chloroflexi_Anaerolineae_Thermoflexales_Thermoflexaceae_Thermoflexus_unknown species
OTU1821	0	0	5	0	0	1	0	0	0	0	0	6	0	0	2	Bacteria_Chloroflexi_Anaerolineae_Thermoflexales_Thermoflexaceae_Thermoflexus_unknown species
OTU36	0	1	180	0	4	163	1	6	64	9	15	398	0	2	194	Bacteria_Chloroflexi_Anaerolineae_unknown order_unknown family_unknown genus_unknown species
OTU351	0	0	27	0	1	14	0	2	3	0	2	39	0	0	16	Bacteria_Chloroflexi_Anaerolineae_unknown order_unknown family_unknown genus_unknown species
OTU543	0	0	11	0	6	2	0	9	2	0	6	8	0	0	2	Bacteria_Chloroflexi_Anaerolineae_unknown order_unknown family_unknown genus_unknown species
OTU939	0	0	8	0	0	4	0	8	2	0	7	6	0	0	0	Bacteria_Chloroflexi_Anaerolineae_unknown order_unknown family_unknown genus_unknown species
OTU669	0	0	14	0	0	0	0	1	1	0	0	19	0	0	0	Bacteria_Chloroflexi_Dehalococcoidia_FW22_unknown family_unknown genus_unknown species
OTU526	0	1	7	0	0	4	0	0	2	0	2	14	0	1	13	Bacteria_Chloroflexi_Dehalococcoidia_GIF9_unknown family_unknown genus_unknown species
OTU581	0	0	9	0	0	6	0	0	6	0	0	13	0	1	7	Bacteria_Chloroflexi_Dehalococcoidia_GIF9_unknown family_unknown genus_unknown species
OTU717	0	0	12	0	0	4	0	0	6	0	0	10	0	0	7	Bacteria_Chloroflexi_Dehalococcoidia_GIF9_unknown family_unknown genus_unknown species
OTU730	0	0	6	0	0	2	0	1	3	0	0	9	0	0	9	Bacteria_Chloroflexi_Dehalococcoidia_GIF9_unknown family_unknown genus_unknown species
OTU1417	3	1	4	2	0	3	0	2	2	0	1	0	0	0	0	Bacteria_Chloroflexi_KD4-96_unknown order_unknown family_unknown genus_Multi-affiliation
OTU762	0	1	5	0	0	1	0	12	0	1	1	1	0	0	1	Bacteria_CK-2C2-2_unknown class_unknown order_unknown family_unknown genus_unknown species
OTU383	0	0	4	0	1	9	0	0	20	1	0	18	0	0	10	Bacteria_Cloacimonadota_Cloacimonadia_Cloacimonadales_MSBL8_unknown genus_unknown species
OTU450	0	0	14	0	5	3	0	3	9	0	3	24	0	0	5	Bacteria_Cloacimonadota_Cloacimonadia_Cloacimonadales_MSBL8_unknown genus_unknown species
OTU100	0	1	84	0	2	70	0	20	85	6	5	87	0	0	49	Bacteria_Cloacimonadota_Cloacimonadia_Cloacimonadales_NK-L14_unknown genus_unknown species
OTU1437	0	1	1	0	0	3	0	1	0	0	0	10	0	0	0	Bacteria_Cloacimonadota_Cloacimonadia_MSBL2_unknown family_unknown genus_Cloacimonetes bacterium JGI OTU-1
OTU111	0	4	73	0	3	19	1	7	51	6	1	92	0	4	11	Bacteria_Cloacimonadota_Cloacimonadia_MSBL2_unknown family_unknown genus_unknown species
OTU66	17	2	7	390	10	2	47	6	0	21	1	0	15	1	1	Bacteria_Cyanobacteria_Cyanobacteriia_Chloroplast_unknown family_unknown genus_Multi-affiliation
OTU214	90	2	0	0	0	0	139	2	0	7	3	0	14	1	0	Bacteria_Cyanobacteria_Cyanobacteriia_Chloroplast_unknown family_unknown genus_Multi-affiliation
OTU690	0	0	0	35	0	0	0	1	0	0	0	0	0	0	0	Bacteria_Cyanobacteria_Cyanobacteriia_Chloroplast_unknown family_unknown genus_Multi-affiliation
OTU56	259	22	0	2	13	1	183	6	1	38	7	5	57	15	5	Bacteria_Cyanobacteria_Cyanobacteriia_Chloroplast_unknown family_unknown genus_Pycnococcus provasolii
OTU259	12	0	0	0	0	0	88	0	0	0	1	1	3	0	0	Bacteria_Cyanobacteria_Cyanobacteriia_Chloroplast_unknown family_unknown genus_unknown species
OTU268	4	0	0	0	0	0	110	0	0	0	0	1	0	0	0	Bacteria_Cyanobacteria_Cyanobacteriia_Chloroplast_unknown family_unknown genus_unknown species
OTU463	0	0	1	0	0	0	47	0	0	1	0	0	0	3	0	Bacteria_Cyanobacteria_Cyanobacteriia_Chloroplast_unknown family_unknown genus_unknown species
OTU715	0	0	0	29	1	0	0	0	0	1	0	0	0	1	0	Bacteria_Cyanobacteria_Cyanobacteriia_Chloroplast_unknown family_unknown genus_unknown species
OTU779	4	0	0	1	0	0	14	0	0	7	1	0	1	0	0	Bacteria_Cyanobacteria_Cyanobacteriia_Chloroplast_unknown family_unknown genus_unknown species
OTU841	0	0	0	19	0	0	1	0	0	1	0	1	0	0	0	Bacteria_Cyanobacteria_Cyanobacteriia_Chloroplast_unknown family_unknown genus_unknown species
OTU849	3	1	2	2	2	2	0	6	0	0	2	0	0	2	0	Bacteria_Cyanobacteria_Cyanobacteriia_Chloroplast_unknown family_unknown genus_unknown species
OTU1050	0	0	0	14	1	0	2	0	0	8	0	0	0	0	0	Bacteria_Cyanobacteria_Cyanobacteriia_Chloroplast_unknown family_unknown genus_unknown species
OTU1070	1	0	1	1	4	1	0	0	0	0	10	2	0	1	0	Bacteria_Cyanobacteria_Cyanobacteriia_Chloroplast_unknown family_unknown genus_unknown species
OTU1089	4	0	4	14	0	0	7	0	0	5	0	1	0	1	0	Bacteria_Cyanobacteria_Cyanobacteriia_Chloroplast_unknown family_unknown genus_unknown species
OTU1119	0	0	0	13	0	0	0	0	0	3	0	0	0	0	0	Bacteria_Cyanobacteria_Cyanobacteriia_Chloroplast_unknown family_unknown genus_unknown species
OTU1237	0	0	0	12	0	0	0	2	0	0	0	0	0	0	0	Bacteria_Cyanobacteria_Cyanobacteriia_Chloroplast_unknown family_unknown genus_unknown species
OTU1248	0	0	0	9	0	0	0	0	0	1	0	0	8	0	0	Bacteria_Cyanobacteria_Cyanobacteriia_Chloroplast_unknown family_unknown genus_unknown species
OTU957	0	0	0	0	0	0	19	0	0	0	0	0	0	0	0	Bacteria_Cyanobacteria_Cyanobacteriia_Chloroplast_unknown family_unknown genus_Virgulinella fragilis
OTU116	0	0	0	249	0	0	0	0	0	0	0	0	0	0	0	Bacteria_Cyanobacteria_Cyanobacteriia_Cyanobacteriales_Microcystaceae_Atelocyanobacterium (UCYN-A)_Candidatus Atelocyanobacterium thalassa isolate ALOHA
OTU13	193	1	0	1375	0	1	173	0	0	874	0	1	689	0	0	Bacteria_Cyanobacteria_Cyanobacteriia_Synechococcales_Cyanobiaceae_Multi-affiliation_Multi-affiliation
OTU2	847	30	8	8095	21	15	462	18	4	2233	13	40	1898	33	2	Bacteria_Cyanobacteria_Cyanobacteriia_Synechococcales_Cyanobiaceae_Synechococcus CC9902_Multi-affiliation
OTU32	52	0	0	440	0	2	25	0	0	211	0	0	193	0	0	Bacteria_Cyanobacteria_Cyanobacteriia_Synechococcales_Cyanobiaceae_Synechococcus CC9902_Multi-affiliation
OTU1	7373	166	65	12048	81	37	6871	63	29	10470	114	165	5957	129	9	Bacteria_Cyanobacteria_Cyanobacteriia_Synechococcales_Cyanobiaceae_Synechococcus CC9902_unknown species
OTU9	197	1	0	1367	0	2	158	0	0	816	0	0	658	0	0	Bacteria_Cyanobacteria_Cyanobacteriia_Synechococcales_Cyanobiaceae_Synechococcus CC9902_unknown species
OTU147	8	0	0	59	0	0	8	0	0	62	0	0	59	0	0	Bacteria_Cyanobacteria_Cyanobacteriia_Synechococcales_Cyanobiaceae_Synechococcus CC9902_unknown species
OTU1693	6	0	0	1	0	0	6	0	0	2	0	0	0	0	0	Bacteria_Cyanobacteria_Cyanobacteriia_Synechococcales_Cyanobiaceae_Synechococcus CC9902_unknown species
OTU3415	2	0	0	6	0	0	1	0	1	3	0	0	1	0	0	Bacteria_Cyanobacteria_Cyanobacteriia_Synechococcales_Cyanobiaceae_Synechococcus CC9902_unknown species
OTU1204	0	0	3	0	6	0	0	4	0	0	1	0	0	0	0	Bacteria_Desulfobacterota_Desulfarculia_Desulfarculales_Desulfarculaceae_Desulfocarbo_Desulfocarbo indianensis
OTU22	0	47	175	0	177	74	2	215	75	6	137	275	0	11	176	Bacteria_Desulfobacterota_Desulfobacteria_Desulfatiglandales_Desulfatiglandaceae_Desulfatiglans_unknown species
OTU104	0	3	36	0	14	17	0	12	29	4	16	116	0	0	64	Bacteria_Desulfobacterota_Desulfobacteria_Desulfatiglandales_Desulfatiglandaceae_Desulfatiglans_unknown species
OTU220	0	2	17	0	9	10	0	15	7	2	12	39	0	0	13	Bacteria_Desulfobacterota_Desulfobacteria_Desulfatiglandales_Desulfatiglandaceae_Desulfatiglans_unknown species
OTU454	0	1	13	0	6	9	0	7	5	0	13	15	0	0	12	Bacteria_Desulfobacterota_Desulfobacteria_Desulfatiglandales_Desulfatiglandaceae_Desulfatiglans_unknown species
OTU495	0	0	7	0	3	1	0	0	4	1	2	18	0	0	10	Bacteria_Desulfobacterota_Desulfobacteria_Desulfatiglandales_Desulfatiglandaceae_Desulfatiglans_unknown species
OTU524	0	3	4	0	1	4	0	4	1	0	2	12	0	0	8	Bacteria_Desulfobacterota_Desulfobacteria_Desulfatiglandales_Desulfatiglandaceae_Desulfatiglans_unknown species
OTU568	0	0	3	0	7	1	0	6	1	0	6	14	0	0	4	Bacteria_Desulfobacterota_Desulfobacteria_Desulfatiglandales_Desulfatiglandaceae_Desulfatiglans_unknown species
OTU771	0	0	4	0	3	7	0	1	1	0	5	12	0	0	8	Bacteria_Desulfobacterota_Desulfobacteria_Desulfatiglandales_Desulfatiglandaceae_Desulfatiglans_unknown species
OTU785	0	0	5	0	2	3	0	0	0	0	0	16	0	0	2	Bacteria_Desulfobacterota_Desulfobacteria_Desulfatiglandales_Desulfatiglandaceae_Desulfatiglans_unknown species
OTU790	0	0	4	0	0	0	0	5	6	0	6	7	0	0	1	Bacteria_Desulfobacterota_Desulfobacteria_Desulfatiglandales_Desulfatiglandaceae_Desulfatiglans_unknown species
OTU837	0	0	3	0	0	3	0	0	2	0	0	6	0	0	5	Bacteria_Desulfobacterota_Desulfobacteria_Desulfatiglandales_Desulfatiglandaceae_Desulfatiglans_unknown species
OTU873	0	0	2	0	0	1	0	0	3	0	2	8	0	0	3	Bacteria_Desulfobacterota_Desulfobacteria_Desulfatiglandales_Desulfatiglandaceae_Desulfatiglans_unknown species
OTU940	0	0	4	0	0	6	0	0	5	0	1	9	0	0	4	Bacteria_Desulfobacterota_Desulfobacteria_Desulfatiglandales_Desulfatiglandaceae_Desulfatiglans_unknown species
OTU986	0	0	4	0	1	0	0	0	1	1	0	11	0	0	3	Bacteria_Desulfobacterota_Desulfobacteria_Desulfatiglandales_Desulfatiglandaceae_Desulfatiglans_unknown species
OTU1406	0	0	8	0	0	0	0	2	1	0	2	1	0	0	0	Bacteria_Desulfobacterota_Desulfobacteria_Desulfatiglandales_Desulfatiglandaceae_Desulfatiglans_unknown species
OTU51	0	3	88	0	22	53	0	100	57	7	69	207	0	1	67	Bacteria_Desulfobacterota_Desulfobacteria_Desulfobacterales_Desulfobacteraceae_Desulfobacula_unknown species
OTU96	0	5	35	0	17	10	1	116	6	1	69	55	0	1	10	Bacteria_Desulfobacterota_Desulfobacteria_Desulfobacterales_Desulfobacteraceae_Desulfoconvexum_marine metagenome
OTU11	0	28	276	0	153	85	3	983	105	5	609	518	0	11	135	Bacteria_Desulfobacterota_Desulfobacteria_Desulfobacterales_Desulfobacteraceae_Desulfoconvexum_unknown species
OTU930	0	0	3	0	0	1	0	12	0	0	2	1	0	0	0	Bacteria_Desulfobacterota_Desulfobacteria_Desulfobacterales_Desulfobacteraceae_Desulfoconvexum_unknown species
OTU1662	0	0	5	0	0	1	1	1	0	0	2	4	0	0	4	Bacteria_Desulfobacterota_Desulfobacteria_Desulfobacterales_Desulfosarcinaceae_Desulfatirhabdium_unknown species
OTU583	0	0	5	0	1	7	0	3	3	0	3	17	0	0	5	Bacteria_Desulfobacterota_Desulfobacteria_Desulfobacterales_Desulfosarcinaceae_LCP-80_unknown species
OTU1149	0	0	1	0	0	5	0	2	2	0	0	2	0	0	3	Bacteria_Desulfobacterota_Desulfobacteria_Desulfobacterales_Desulfosarcinaceae_LCP-80_unknown species
OTU171	0	6	17	0	12	7	0	26	4	1	28	47	0	0	17	Bacteria_Desulfobacterota_Desulfobacteria_Desulfobacterales_Desulfosarcinaceae_SEEP-SRB1_Multi-affiliation
OTU46	0	5	107	0	5	44	3	202	41	5	88	134	0	1	71	Bacteria_Desulfobacterota_Desulfobacteria_Desulfobacterales_Desulfosarcinaceae_SEEP-SRB1_unknown species
OTU283	0	2	3	0	0	5	0	50	8	0	6	7	0	2	0	Bacteria_Desulfobacterota_Desulfobacteria_Desulfobacterales_Desulfosarcinaceae_SEEP-SRB1_unknown species
OTU308	0	0	12	0	0	10	0	11	5	0	12	22	0	1	4	Bacteria_Desulfobacterota_Desulfobacteria_Desulfobacterales_Desulfosarcinaceae_SEEP-SRB1_unknown species
OTU389	0	0	9	0	3	2	0	37	4	0	8	2	0	0	0	Bacteria_Desulfobacterota_Desulfobacteria_Desulfobacterales_Desulfosarcinaceae_SEEP-SRB1_unknown species
OTU547	0	1	10	1	0	6	0	7	9	2	4	11	0	0	4	Bacteria_Desulfobacterota_Desulfobacteria_Desulfobacterales_Desulfosarcinaceae_SEEP-SRB1_unknown species
OTU759	0	0	5	0	3	2	0	1	1	0	1	7	0	0	4	Bacteria_Desulfobacterota_Desulfobacteria_Desulfobacterales_Desulfosarcinaceae_SEEP-SRB1_unknown species
OTU835	0	0	2	0	1	2	0	10	1	0	6	4	0	0	0	Bacteria_Desulfobacterota_Desulfobacteria_Desulfobacterales_Desulfosarcinaceae_SEEP-SRB1_unknown species
OTU900	0	0	8	0	2	5	0	12	4	0	6	22	0	0	1	Bacteria_Desulfobacterota_Desulfobacteria_Desulfobacterales_Desulfosarcinaceae_SEEP-SRB1_unknown species
OTU1012	0	0	0	0	0	1	0	3	4	0	3	4	0	0	1	Bacteria_Desulfobacterota_Desulfobacteria_Desulfobacterales_Desulfosarcinaceae_SEEP-SRB1_unknown species
OTU1038	0	0	3	0	0	0	0	3	1	0	1	5	0	0	2	Bacteria_Desulfobacterota_Desulfobacteria_Desulfobacterales_Desulfosarcinaceae_SEEP-SRB1_unknown species
OTU128	0	1	35	0	19	10	0	75	14	0	32	55	0	2	13	Bacteria_Desulfobacterota_Desulfobacteria_Desulfobacterales_Desulfosarcinaceae_Sva0081 sediment group_unknown species
OTU1266	0	0	3	0	2	1	0	5	1	0	5	6	0	1	3	Bacteria_Desulfobacterota_Desulfobacteria_Desulfobacterales_Desulfosarcinaceae_unknown genus_unknown species
OTU746	0	0	7	0	0	7	0	0	2	0	0	7	0	0	1	Bacteria_Desulfobacterota_Desulfobacteria_Desulfobacterales_unknown family_unknown genus_unknown species
OTU71	0	7	90	0	19	30	1	30	42	1	27	175	0	0	27	Bacteria_Desulfobacterota_Desulfobulbia_Desulfobulbales_Desulfobulbaceae_unknown genus_unknown species
OTU188	0	2	25	0	4	9	0	12	14	1	9	34	0	3	38	Bacteria_Desulfobacterota_Desulfobulbia_Desulfobulbales_Desulfocapsaceae_unknown genus_unknown species
OTU12	0	11	430	0	29	60	2	78	342	25	70	1347	0	6	252	Bacteria_Desulfobacterota_Desulfobulbia_Desulfobulbales_Desulfurivibrionaceae_MSBL7_unknown species
OTU1088	0	0	3	0	0	0	0	2	2	0	0	27	0	0	2	Bacteria_Desulfobacterota_Desulfobulbia_Desulfobulbales_Desulfurivibrionaceae_MSBL7_unknown species
OTU289	0	1	19	0	3	7	0	4	9	0	5	41	0	0	6	Bacteria_Desulfobacterota_Desulfuromonadia_Bradymonadales_unknown family_unknown genus_unknown species
OTU330	0	29	2	0	20	0	0	0	0	0	3	0	0	29	0	Bacteria_Desulfobacterota_Desulfuromonadia_Bradymonadales_unknown family_unknown genus_unknown species
OTU354	0	36	0	0	6	0	0	10	0	0	15	0	0	4	0	Bacteria_Desulfobacterota_Desulfuromonadia_Bradymonadales_unknown family_unknown genus_unknown species
OTU465	0	3	0	0	15	0	0	17	0	0	15	0	0	0	0	Bacteria_Desulfobacterota_Desulfuromonadia_Bradymonadales_unknown family_unknown genus_unknown species
OTU863	0	4	0	0	2	1	0	7	0	0	6	0	0	0	0	Bacteria_Desulfobacterota_Desulfuromonadia_Bradymonadales_unknown family_unknown genus_unknown species
OTU999	0	0	2	0	0	1	0	0	3	0	0	5	0	0	3	Bacteria_Desulfobacterota_Desulfuromonadia_Bradymonadales_unknown family_unknown genus_unknown species
OTU1022	0	0	1	0	0	2	0	0	1	1	0	9	0	0	1	Bacteria_Desulfobacterota_Desulfuromonadia_Bradymonadales_unknown family_unknown genus_unknown species
OTU1114	0	0	6	0	0	1	0	1	1	0	1	7	0	0	0	Bacteria_Desulfobacterota_Desulfuromonadia_Bradymonadales_unknown family_unknown genus_unknown species
OTU1147	0	0	3	0	0	0	0	1	3	0	3	3	0	0	1	Bacteria_Desulfobacterota_Desulfuromonadia_Bradymonadales_unknown family_unknown genus_unknown species
OTU115	0	67	2	0	81	0	0	72	0	0	37	0	0	11	0	Bacteria_Desulfobacterota_Desulfuromonadia_PB19_unknown family_unknown genus_unknown species
OTU118	0	94	0	0	59	0	0	38	0	0	30	0	0	14	0	Bacteria_Desulfobacterota_Desulfuromonadia_PB19_unknown family_unknown genus_unknown species
OTU156	0	93	0	0	41	0	0	27	0	0	31	0	0	4	0	Bacteria_Desulfobacterota_Desulfuromonadia_PB19_unknown family_unknown genus_unknown species
OTU328	0	9	1	0	18	0	0	48	6	0	49	8	0	1	0	Bacteria_Desulfobacterota_Desulfuromonadia_PB19_unknown family_unknown genus_unknown species
OTU358	0	14	2	0	9	0	0	19	0	0	26	0	0	1	0	Bacteria_Desulfobacterota_Desulfuromonadia_PB19_unknown family_unknown genus_unknown species
OTU508	0	23	2	0	0	4	0	0	3	0	0	16	0	0	2	Bacteria_Desulfobacterota_Desulfuromonadia_PB19_unknown family_unknown genus_unknown species
OTU514	0	3	0	0	7	0	0	14	0	0	20	0	0	0	0	Bacteria_Desulfobacterota_Desulfuromonadia_PB19_unknown family_unknown genus_unknown species
OTU558	0	0	0	0	5	0	0	23	0	0	15	0	0	2	0	Bacteria_Desulfobacterota_Desulfuromonadia_PB19_unknown family_unknown genus_unknown species
OTU624	0	0	3	0	0	0	0	5	3	0	10	18	0	0	1	Bacteria_Desulfobacterota_Desulfuromonadia_PB19_unknown family_unknown genus_unknown species
OTU628	0	0	2	0	1	1	0	20	0	0	8	0	0	0	0	Bacteria_Desulfobacterota_Desulfuromonadia_PB19_unknown family_unknown genus_unknown species
OTU642	0	0	14	0	0	3	0	2	3	0	2	6	0	0	2	Bacteria_Desulfobacterota_Desulfuromonadia_PB19_unknown family_unknown genus_unknown species
OTU657	0	0	2	0	0	5	0	3	0	1	1	15	0	0	1	Bacteria_Desulfobacterota_Desulfuromonadia_PB19_unknown family_unknown genus_unknown species
OTU658	0	18	0	0	5	0	0	0	0	0	1	0	0	7	0	Bacteria_Desulfobacterota_Desulfuromonadia_PB19_unknown family_unknown genus_unknown species
OTU705	0	8	1	0	21	0	0	1	0	0	8	4	0	0	0	Bacteria_Desulfobacterota_Desulfuromonadia_PB19_unknown family_unknown genus_unknown species
OTU745	0	18	0	0	0	0	0	8	0	0	4	0	0	0	0	Bacteria_Desulfobacterota_Desulfuromonadia_PB19_unknown family_unknown genus_unknown species
OTU831	0	0	0	0	0	0	0	0	0	24	0	0	2	0	0	Bacteria_Desulfobacterota_Desulfuromonadia_PB19_unknown family_unknown genus_unknown species
OTU915	0	0	1	0	0	4	0	2	5	0	0	6	0	0	4	Bacteria_Desulfobacterota_Desulfuromonadia_PB19_unknown family_unknown genus_unknown species
OTU958	0	6	1	0	4	0	0	6	0	0	7	1	0	0	0	Bacteria_Desulfobacterota_Desulfuromonadia_PB19_unknown family_unknown genus_unknown species
OTU960	0	0	1	0	2	0	0	10	0	0	10	2	0	0	0	Bacteria_Desulfobacterota_Desulfuromonadia_PB19_unknown family_unknown genus_unknown species
OTU1113	0	0	3	0	0	1	0	0	1	0	0	9	0	0	5	Bacteria_Desulfobacterota_Desulfuromonadia_PB19_unknown family_unknown genus_unknown species
OTU1146	0	0	1	0	0	1	0	0	1	0	0	9	0	0	3	Bacteria_Desulfobacterota_Desulfuromonadia_PB19_unknown family_unknown genus_unknown species
OTU460	0	0	10	0	0	12	0	2	2	2	0	16	0	0	7	Bacteria_Desulfobacterota_Syntrophia_Syntrophales_unknown family_unknown genus_unknown species
OTU77	115	13	0	0	7	0	104	2	0	77	5	2	26	25	0	Bacteria_Desulfobacterota_unknown class_unknown order_unknown family_unknown genus_unknown species
OTU445	0	0	14	0	0	3	0	6	2	0	7	19	0	0	5	Bacteria_Desulfobacterota_unknown class_unknown order_unknown family_unknown genus_unknown species
OTU1086	0	1	1	0	1	0	0	5	1	0	1	4	0	0	1	Bacteria_Desulfobacterota_unknown class_unknown order_unknown family_unknown genus_unknown species
OTU684	0	0	4	0	0	0	0	0	18	0	0	6	0	0	7	Bacteria_DTB120_unknown class_unknown order_unknown family_unknown genus_unknown species
OTU17	0	16	332	0	47	118	2	559	154	9	280	370	0	5	46	Bacteria_Fermentibacterota_Fermentibacteria_Fermentibacterales_Fermentibacteraceae_unknown genus_unknown species
OTU72	0	7	55	0	24	19	0	109	58	3	99	40	0	0	16	Bacteria_Fermentibacterota_Fermentibacteria_Fermentibacterales_Fermentibacteraceae_unknown genus_unknown species
OTU129	0	0	26	0	0	18	0	1	61	0	0	62	0	0	67	Bacteria_Fermentibacterota_Fermentibacteria_Fermentibacterales_Fermentibacteraceae_unknown genus_unknown species
OTU58	0	0	94	1	1	54	2	24	212	6	12	179	0	0	38	Bacteria_Fibrobacterota_Chitinivibrionia_unknown order_unknown family_unknown genus_unknown species
OTU443	0	2	11	0	0	6	0	8	10	0	3	12	0	0	2	Bacteria_Fibrobacterota_Chitinivibrionia_unknown order_unknown family_unknown genus_unknown species
OTU621	4	8	0	3	9	0	0	5	0	1	5	0	2	4	0	Bacteria_Firmicutes_Bacilli_Bacillales_Bacillaceae_Bacillus_Multi-affiliation
OTU686	0	1	3	0	1	0	0	0	0	0	1	0	0	28	0	Bacteria_Firmicutes_Bacilli_Lactobacillales_Carnobacteriaceae_Carnobacterium_Multi-affiliation
OTU880	3	1	0	12	0	1	2	0	0	3	0	0	2	0	0	Bacteria_Firmicutes_Bacilli_Lactobacillales_Lactobacillaceae_Leuconostoc_Multi-affiliation
OTU789	8	2	8	2	0	0	1	0	0	0	1	1	0	0	0	Bacteria_Firmicutes_Clostridia_Clostridiales_Clostridiaceae_Proteiniclasticum_unknown species
OTU398	3	21	4	12	0	0	13	1	0	1	2	11	0	0	0	Bacteria_Firmicutes_Clostridia_Eubacteriales_Eubacteriaceae_Acetobacterium_Multi-affiliation
OTU294	0	0	14	0	9	4	1	20	5	0	18	17	0	0	6	Bacteria_Firmicutes_Clostridia_Oscillospirales_Hungateiclostridiaceae_HN-HF0106_unknown species
OTU696	5	12	7	3	0	0	0	0	0	0	0	0	0	6	0	Bacteria_Firmicutes_Clostridia_Peptostreptococcales-Tissierellales_Multi-affiliation_Multi-affiliation_Multi-affiliation
OTU592	0	1	8	0	0	6	0	14	2	0	5	2	0	0	1	Bacteria_Firmicutes_D8A-2_unknown order_unknown family_unknown genus_unknown species
OTU1865	0	1	2	0	0	0	0	0	0	0	5	3	0	7	2	Bacteria_Firmicutes_Desulfitobacteriia_Desulfitobacteriales_Multi-affiliation_Multi-affiliation_Multi-affiliation
OTU534	0	17	3	0	0	2	0	4	0	0	10	10	0	21	12	Bacteria_Firmicutes_Desulfotomaculia_Desulfotomaculales_Desulfotomaculales Incertae Sedis_Desulfallas-Sporotomaculum_Desulfallas arcticus
OTU194	0	0	33	0	4	10	0	11	21	1	3	54	0	0	14	Bacteria_Firmicutes_Dethiobacteria_Dethiobacterales_Dethiobacteraceae_unknown genus_unknown species
OTU609	0	0	12	0	0	1	0	4	3	0	6	9	0	0	2	Bacteria_Firmicutes_Syntrophomonadia_Syntrophomonadales_Syntrophomonadaceae_unknown genus_unknown species
OTU379	0	1	11	0	7	7	0	4	10	0	8	20	0	0	2	Bacteria_Gemmatimonadota_BD2-11 terrestrial group_unknown order_unknown family_unknown genus_unknown species
OTU424	0	0	8	0	2	4	0	7	8	1	2	19	0	1	7	Bacteria_Gemmatimonadota_BD2-11 terrestrial group_unknown order_unknown family_unknown genus_unknown species
OTU996	1	0	0	0	2	0	2	1	0	4	2	0	2	0	0	Bacteria_Gemmatimonadota_BD2-11 terrestrial group_unknown order_unknown family_unknown genus_unknown species
OTU1302	0	7	0	0	3	0	0	1	0	0	0	3	0	1	0	Bacteria_Gemmatimonadota_BD2-11 terrestrial group_unknown order_unknown family_unknown genus_unknown species
OTU1140	0	0	2	0	0	1	0	3	2	0	4	2	0	0	0	Bacteria_Gemmatimonadota_Gemmatimonadetes_Gemmatimonadales_Gemmatimonadaceae_unknown genus_unknown species
OTU1247	0	0	0	0	1	3	1	7	0	1	1	0	0	0	0	Bacteria_Gemmatimonadota_Gemmatimonadetes_Gemmatimonadales_Gemmatimonadaceae_unknown genus_unknown species
OTU221	0	16	3	0	46	0	0	23	0	0	25	2	0	1	0	Bacteria_Hydrogenedentes_Hydrogenedentia_Hydrogenedentiales_Hydrogenedensaceae_unknown genus_unknown species
OTU332	20	13	0	0	6	0	21	2	0	0	3	0	0	15	0	Bacteria_Hydrogenedentes_Hydrogenedentia_Hydrogenedentiales_Hydrogenedensaceae_unknown genus_unknown species
OTU340	0	1	11	0	1	11	0	15	14	0	3	11	0	0	2	Bacteria_Hydrogenedentes_Hydrogenedentia_Hydrogenedentiales_Hydrogenedensaceae_unknown genus_unknown species
OTU359	0	0	12	0	3	8	0	10	1	1	12	14	0	0	4	Bacteria_Hydrogenedentes_Hydrogenedentia_Hydrogenedentiales_Hydrogenedensaceae_unknown genus_unknown species
OTU611	0	0	9	0	0	3	0	6	7	1	4	4	0	0	1	Bacteria_Hydrogenedentes_Hydrogenedentia_Hydrogenedentiales_Hydrogenedensaceae_unknown genus_unknown species
OTU740	0	1	3	0	0	0	0	1	2	1	1	11	0	0	3	Bacteria_Hydrogenedentes_Hydrogenedentia_Hydrogenedentiales_Hydrogenedensaceae_unknown genus_unknown species
OTU862	0	0	5	0	0	2	0	1	1	0	0	6	0	0	9	Bacteria_Hydrogenedentes_Hydrogenedentia_Hydrogenedentiales_Hydrogenedensaceae_unknown genus_unknown species
OTU1043	0	0	4	0	0	2	0	2	0	0	0	11	0	0	1	Bacteria_Hydrogenedentes_Hydrogenedentia_Hydrogenedentiales_Hydrogenedensaceae_unknown genus_unknown species
OTU1072	0	0	4	0	0	0	0	3	0	0	6	1	0	0	1	Bacteria_Hydrogenedentes_Hydrogenedentia_Hydrogenedentiales_Hydrogenedensaceae_unknown genus_unknown species
OTU1254	0	0	2	0	0	2	0	0	5	0	0	4	0	0	1	Bacteria_Hydrogenedentes_Hydrogenedentia_Hydrogenedentiales_Hydrogenedensaceae_unknown genus_unknown species
OTU559	0	0	8	0	1	1	0	12	3	0	6	16	0	0	2	Bacteria_Hydrogenedentes_Hydrogenedentia_Hydrogenedentiales_Hydrogenedensaceae_YC-ZSS-LKJ63_unknown species
OTU738	0	0	1	0	0	2	0	0	1	0	0	15	0	0	8	Bacteria_Hydrogenedentes_Hydrogenedentia_Hydrogenedentiales_Hydrogenedensaceae_YC-ZSS-LKJ63_unknown species
OTU280	0	0	19	0	0	18	0	1	29	0	2	25	0	0	4	Bacteria_Latescibacterota_Latescibacteria_Latescibacterales_Latescibacteraceae_Candidatus Latescibacter_metagenome
OTU16	0	55	264	0	171	101	1	480	187	12	374	527	0	8	83	Bacteria_Latescibacterota_Latescibacteria_Latescibacterales_Latescibacteraceae_unknown genus_unknown species
OTU26	0	53	124	0	149	35	1	193	37	1	202	134	0	4	12	Bacteria_Latescibacterota_Latescibacteria_Latescibacterales_Latescibacteraceae_unknown genus_unknown species
OTU33	0	5	195	0	21	78	0	26	119	4	23	272	0	1	67	Bacteria_Latescibacterota_Latescibacteria_Latescibacterales_Latescibacteraceae_unknown genus_unknown species
OTU562	0	2	5	0	4	2	0	10	1	0	7	5	0	0	3	Bacteria_Latescibacterota_Latescibacteria_Latescibacterales_Latescibacteraceae_unknown genus_unknown species
OTU674	0	0	5	0	0	4	0	0	4	0	0	13	0	0	1	Bacteria_Latescibacterota_Latescibacteria_Latescibacterales_Latescibacteraceae_unknown genus_unknown species
OTU682	0	0	2	0	0	2	0	7	9	0	1	9	0	0	1	Bacteria_Latescibacterota_Latescibacteria_Latescibacterales_Latescibacteraceae_unknown genus_unknown species
OTU781	0	0	5	0	0	1	0	0	4	0	1	10	0	0	1	Bacteria_Latescibacterota_Latescibacteria_Latescibacterales_Latescibacteraceae_unknown genus_unknown species
OTU927	0	0	2	0	1	2	0	9	2	0	0	1	0	0	0	Bacteria_Latescibacterota_Latescibacteria_Latescibacterales_Latescibacteraceae_unknown genus_unknown species
OTU1206	0	0	2	0	0	0	0	1	2	0	2	6	0	2	1	Bacteria_Latescibacterota_Latescibacteria_Latescibacterales_Latescibacteraceae_unknown genus_unknown species
OTU20	0	33	363	0	80	92	3	181	71	5	191	497	0	3	86	Bacteria_Latescibacterota_unknown class_unknown order_unknown family_unknown genus_unknown species
OTU30	0	11	163	1	30	88	0	92	152	7	27	246	0	3	68	Bacteria_Latescibacterota_unknown class_unknown order_unknown family_unknown genus_unknown species
OTU40	0	4	168	0	17	67	1	36	81	4	38	291	0	0	58	Bacteria_Latescibacterota_unknown class_unknown order_unknown family_unknown genus_unknown species
OTU168	0	0	41	0	1	11	0	0	40	0	2	55	0	0	26	Bacteria_Latescibacterota_unknown class_unknown order_unknown family_unknown genus_unknown species
OTU176	0	1	29	0	10	7	0	2	19	0	10	63	0	1	22	Bacteria_Latescibacterota_unknown class_unknown order_unknown family_unknown genus_unknown species
OTU192	0	5	20	0	23	7	0	13	10	0	18	45	0	0	4	Bacteria_Latescibacterota_unknown class_unknown order_unknown family_unknown genus_unknown species
OTU195	0	0	28	0	1	10	0	2	11	1	5	66	0	0	18	Bacteria_Latescibacterota_unknown class_unknown order_unknown family_unknown genus_unknown species
OTU453	0	0	9	0	5	6	0	5	9	1	0	11	0	0	2	Bacteria_Latescibacterota_unknown class_unknown order_unknown family_unknown genus_unknown species
OTU486	0	0	3	0	0	6	0	0	16	0	0	12	0	0	11	Bacteria_Latescibacterota_unknown class_unknown order_unknown family_unknown genus_unknown species
OTU1225	0	0	6	0	1	0	0	2	0	0	1	5	0	0	0	Bacteria_Latescibacterota_unknown class_unknown order_unknown family_unknown genus_unknown species
OTU368	0	0	17	0	0	6	0	6	13	0	4	21	0	0	1	Bacteria_LCP-89_unknown class_unknown order_unknown family_unknown genus_unknown species
OTU418	0	0	8	0	0	15	0	1	4	3	1	16	0	0	13	Bacteria_LCP-89_unknown class_unknown order_unknown family_unknown genus_unknown species
OTU459	0	0	7	0	2	8	0	0	17	0	2	12	0	0	4	Bacteria_LCP-89_unknown class_unknown order_unknown family_unknown genus_unknown species
OTU472	0	1	10	0	0	4	0	6	10	0	4	10	0	0	4	Bacteria_LCP-89_unknown class_unknown order_unknown family_unknown genus_unknown species
OTU626	0	0	13	0	0	3	0	0	11	1	0	12	0	0	1	Bacteria_LCP-89_unknown class_unknown order_unknown family_unknown genus_unknown species
OTU909	0	0	6	0	0	1	0	2	6	0	0	4	0	0	4	Bacteria_LCP-89_unknown class_unknown order_unknown family_unknown genus_unknown species
OTU1074	0	2	1	0	2	0	0	5	0	0	4	2	0	0	0	Bacteria_LCP-89_unknown class_unknown order_unknown family_unknown genus_unknown species
OTU262	0	24	0	0	39	0	0	20	0	0	6	0	0	9	0	Bacteria_Marinimicrobia (SAR406 clade)_unknown class_unknown order_unknown family_unknown genus_Multi-affiliation
OTU37	0	9	115	1	38	47	0	216	232	8	76	155	0	0	36	Bacteria_Marinimicrobia (SAR406 clade)_unknown class_unknown order_unknown family_unknown genus_unknown species
OTU39	0	54	54	0	275	8	0	176	50	1	78	46	0	5	8	Bacteria_Marinimicrobia (SAR406 clade)_unknown class_unknown order_unknown family_unknown genus_unknown species
OTU45	0	6	128	0	42	30	0	136	18	2	163	136	0	7	11	Bacteria_Marinimicrobia (SAR406 clade)_unknown class_unknown order_unknown family_unknown genus_unknown species
OTU76	0	40	5	0	172	1	0	87	3	0	56	2	0	4	1	Bacteria_Marinimicrobia (SAR406 clade)_unknown class_unknown order_unknown family_unknown genus_unknown species
OTU121	0	3	50	0	20	26	0	4	59	2	6	35	0	0	25	Bacteria_Marinimicrobia (SAR406 clade)_unknown class_unknown order_unknown family_unknown genus_unknown species
OTU146	0	4	6	0	51	3	0	82	2	0	40	4	0	3	0	Bacteria_Marinimicrobia (SAR406 clade)_unknown class_unknown order_unknown family_unknown genus_unknown species
OTU272	0	2	21	0	12	24	0	21	41	1	16	34	0	1	3	Bacteria_Marinimicrobia (SAR406 clade)_unknown class_unknown order_unknown family_unknown genus_unknown species
OTU310	9	1	2	6	3	0	44	0	0	17	0	1	3	0	0	Bacteria_Marinimicrobia (SAR406 clade)_unknown class_unknown order_unknown family_unknown genus_unknown species
OTU664	0	1	2	0	6	1	0	17	0	0	7	1	0	0	0	Bacteria_Marinimicrobia (SAR406 clade)_unknown class_unknown order_unknown family_unknown genus_unknown species
OTU910	0	6	0	0	11	0	0	2	0	0	0	0	0	3	0	Bacteria_Marinimicrobia (SAR406 clade)_unknown class_unknown order_unknown family_unknown genus_unknown species
OTU29	0	0	140	0	6	60	1	10	150	7	12	311	0	0	213	Bacteria_Modulibacteria_Moduliflexia_Moduliflexales_Moduliflexaceae_unknown genus_unknown species
OTU442	0	1	5	0	3	1	0	10	3	0	12	12	0	0	2	Bacteria_Multi-affiliation_Multi-affiliation_Multi-affiliation_Multi-affiliation_Multi-affiliation_Multi-affiliation
OTU265	0	34	0	0	18	0	0	22	2	0	16	0	0	8	0	Bacteria_Myxococcota_Myxococcia_Myxococcales_Myxococcaceae_P3OB-42_unknown species
OTU494	0	2	0	0	6	0	0	28	0	0	9	0	0	0	0	Bacteria_Myxococcota_Myxococcia_Myxococcales_Myxococcaceae_P3OB-42_unknown species
OTU613	0	0	1	0	0	2	0	0	1	2	0	19	0	0	5	Bacteria_Myxococcota_Polyangia_Haliangiales_Haliangiaceae_Haliangium_unknown species
OTU245	0	5	20	0	3	4	0	28	7	1	31	35	0	0	9	Bacteria_Myxococcota_Polyangia_Multi-affiliation_Multi-affiliation_Multi-affiliation_Multi-affiliation
OTU567	0	15	2	0	11	0	0	7	0	0	3	0	0	2	0	Bacteria_Myxococcota_Polyangia_Polyangiales_BIrii41_unknown genus_unknown species
OTU991	0	5	0	0	4	0	0	4	0	0	3	0	0	0	0	Bacteria_Myxococcota_Polyangia_Polyangiales_BIrii41_unknown genus_unknown species
OTU473	0	22	0	0	16	0	0	3	0	0	2	0	0	8	0	Bacteria_Myxococcota_Polyangia_Polyangiales_Polyangiaceae_Polyangium_unknown species
OTU119	0	0	39	0	4	12	0	48	21	3	21	76	0	1	21	Bacteria_Myxococcota_Polyangia_PS-B29_unknown family_unknown genus_unknown species
OTU193	0	3	8	0	6	9	0	31	10	0	38	31	0	0	6	Bacteria_Myxococcota_Polyangia_UASB-TL25_unknown family_unknown genus_unknown species
OTU204	0	1	11	0	0	4	0	2	23	3	4	75	0	0	6	Bacteria_Myxococcota_Polyangia_UASB-TL25_unknown family_unknown genus_unknown species
OTU653	0	1	3	0	0	1	0	4	2	2	2	15	0	0	3	Bacteria_Myxococcota_Polyangia_UASB-TL25_unknown family_unknown genus_unknown species
OTU654	0	1	2	0	1	0	0	14	0	0	16	0	0	0	0	Bacteria_Myxococcota_Polyangia_UASB-TL25_unknown family_unknown genus_unknown species
OTU754	0	0	7	0	0	1	0	3	3	0	1	7	0	0	0	Bacteria_Myxococcota_Polyangia_UASB-TL25_unknown family_unknown genus_unknown species
OTU1047	0	0	0	0	0	4	0	0	5	1	0	4	0	0	4	Bacteria_Myxococcota_Polyangia_UASB-TL25_unknown family_unknown genus_unknown species
OTU95	0	1	40	0	0	3	2	6	28	2	8	222	0	0	17	Bacteria_Myxococcota_Polyangia_VHS-B3-70_unknown family_unknown genus_unknown species
OTU590	0	0	8	0	0	2	0	2	1	1	1	19	0	0	3	Bacteria_Myxococcota_Polyangia_VHS-B3-70_unknown family_unknown genus_unknown species
OTU787	0	0	3	0	0	4	0	0	6	0	0	11	0	0	0	Bacteria_Myxococcota_Polyangia_VHS-B3-70_unknown family_unknown genus_unknown species
OTU528	0	22	0	0	14	0	0	1	0	0	0	0	0	0	0	Bacteria_Myxococcota_Polyangia_VHS-B4-70_unknown family_unknown genus_unknown species
OTU994	0	0	4	0	0	1	0	2	7	1	0	1	0	0	1	Bacteria_Myxococcota_Polyangia_VHS-B4-70_unknown family_unknown genus_unknown species
OTU345	3	14	3	0	16	0	10	30	0	0	18	0	0	22	0	Bacteria_NB1-j_unknown class_unknown order_unknown family_unknown genus_hydrothermal vent metagenome
OTU309	0	3	20	0	4	2	0	2	3	0	2	29	0	0	14	Bacteria_NB1-j_unknown class_unknown order_unknown family_unknown genus_unknown species
OTU607	0	3	4	0	4	2	0	9	2	1	3	7	0	0	0	Bacteria_NB1-j_unknown class_unknown order_unknown family_unknown genus_unknown species
OTU598	0	2	2	0	12	1	1	14	3	0	1	1	0	0	0	Bacteria_Nitrospinota_Nitrospinia_Nitrospinales_Nitrospinaceae_LS-NOB_Nitrospina sp.
OTU125	0	18	6	0	181	0	0	88	6	0	31	2	0	9	0	Bacteria_Nitrospinota_Nitrospinia_Nitrospinales_Nitrospinaceae_LS-NOB_unknown species
OTU151	0	30	0	0	83	0	0	41	1	0	23	3	1	14	0	Bacteria_Nitrospinota_Nitrospinia_Nitrospinales_Nitrospinaceae_LS-NOB_unknown species
OTU388	3	18	0	0	19	0	0	11	0	0	4	0	3	13	0	Bacteria_Nitrospinota_Nitrospinia_Nitrospinales_Nitrospinaceae_LS-NOB_unknown species
OTU593	0	8	1	0	11	0	0	11	0	0	5	0	0	1	0	Bacteria_Nitrospinota_Nitrospinia_Nitrospinales_Nitrospinaceae_LS-NOB_unknown species
OTU967	3	1	1	0	6	1	2	1	0	1	0	0	2	3	0	Bacteria_Nitrospinota_Nitrospinia_Nitrospinales_Nitrospinaceae_LS-NOB_unknown species
OTU1174	5	2	0	0	17	0	2	4	2	0	1	0	0	0	0	Bacteria_Nitrospinota_Nitrospinia_Nitrospinales_Nitrospinaceae_LS-NOB_unknown species
OTU1190	1	1	0	0	10	0	2	1	0	1	0	0	0	1	0	Bacteria_Nitrospinota_Nitrospinia_Nitrospinales_Nitrospinaceae_LS-NOB_unknown species
OTU25	0	0	65	0	2	64	1	5	173	9	1	331	0	1	315	Bacteria_Nitrospirota_Thermodesulfovibrionia_unknown order_unknown family_unknown genus_unknown species
OTU126	0	8	0	0	34	1	0	157	0	0	48	0	0	0	2	Bacteria_Nitrospirota_Thermodesulfovibrionia_unknown order_unknown family_unknown genus_unknown species
OTU344	0	0	6	0	0	3	0	0	10	1	0	49	0	0	2	Bacteria_Nitrospirota_Thermodesulfovibrionia_unknown order_unknown family_unknown genus_unknown species
OTU780	0	0	1	0	4	0	0	1	4	0	1	9	0	0	6	Bacteria_NKB15_unknown class_unknown order_unknown family_unknown genus_unknown species
OTU261	0	1	12	0	2	17	0	0	20	1	1	36	0	0	7	Bacteria_Patescibacteria_Microgenomatia_Candidatus Woesebacteria_unknown family_unknown genus_unknown species
OTU892	0	1	2	0	1	4	0	0	2	0	2	5	0	0	2	Bacteria_Patescibacteria_Microgenomatia_Candidatus Woesebacteria_unknown family_unknown genus_unknown species
OTU1217	0	0	4	0	0	2	0	0	4	0	0	4	0	0	3	Bacteria_Patescibacteria_Microgenomatia_Candidatus Woesebacteria_unknown family_unknown genus_unknown species
OTU1273	0	0	0	0	0	5	0	0	1	2	0	1	0	0	6	Bacteria_Patescibacteria_Microgenomatia_unknown order_unknown family_unknown genus_unknown species
OTU903	0	0	6	0	0	2	0	1	3	0	0	8	0	0	1	Bacteria_Patescibacteria_Parcubacteria_GWA2-38-13b_unknown family_unknown genus_unknown species
OTU228	0	19	2	0	15	0	0	49	1	0	24	1	0	4	0	Bacteria_PAUC34f_unknown class_unknown order_unknown family_unknown genus_unknown species
OTU511	0	0	8	0	3	1	0	16	16	0	0	4	0	0	0	Bacteria_PAUC34f_unknown class_unknown order_unknown family_unknown genus_unknown species
OTU512	0	1	1	0	4	0	0	21	3	1	6	2	0	1	0	Bacteria_PAUC34f_unknown class_unknown order_unknown family_unknown genus_unknown species
OTU544	0	0	0	0	0	0	0	22	3	0	4	4	0	0	0	Bacteria_PAUC34f_unknown class_unknown order_unknown family_unknown genus_unknown species
OTU661	0	0	3	0	1	2	0	12	1	0	4	6	0	0	0	Bacteria_PAUC34f_unknown class_unknown order_unknown family_unknown genus_unknown species
OTU753	0	1	2	0	7	0	0	8	2	0	5	4	0	0	1	Bacteria_PAUC34f_unknown class_unknown order_unknown family_unknown genus_unknown species
OTU812	0	2	4	0	4	1	0	10	1	0	0	1	0	0	0	Bacteria_PAUC34f_unknown class_unknown order_unknown family_unknown genus_unknown species
OTU827	0	0	8	0	0	0	0	5	12	0	0	7	0	0	2	Bacteria_PAUC34f_unknown class_unknown order_unknown family_unknown genus_unknown species
OTU866	0	0	3	0	0	1	0	3	5	0	0	5	0	0	2	Bacteria_PAUC34f_unknown class_unknown order_unknown family_unknown genus_unknown species
OTU870	0	0	3	0	3	0	0	13	0	0	2	3	0	0	0	Bacteria_PAUC34f_unknown class_unknown order_unknown family_unknown genus_unknown species
OTU897	0	1	1	0	0	0	0	12	6	0	1	0	0	0	0	Bacteria_PAUC34f_unknown class_unknown order_unknown family_unknown genus_unknown species
OTU1020	0	0	2	0	3	0	0	2	4	1	1	2	0	0	3	Bacteria_PAUC34f_unknown class_unknown order_unknown family_unknown genus_unknown species
OTU1045	0	0	3	0	5	2	0	0	3	0	2	4	0	0	0	Bacteria_PAUC34f_unknown class_unknown order_unknown family_unknown genus_unknown species
OTU1284	0	2	0	0	0	2	0	12	0	0	4	0	0	0	0	Bacteria_PAUC34f_unknown class_unknown order_unknown family_unknown genus_unknown species
OTU1306	0	0	1	0	3	1	0	4	4	0	1	2	0	0	0	Bacteria_PAUC34f_unknown class_unknown order_unknown family_unknown genus_unknown species
OTU318	0	23	0	0	20	1	0	15	1	0	8	1	0	5	1	Bacteria_Planctomycetota_028H05-P-BN-P5_unknown order_unknown family_unknown genus_unknown species
OTU439	0	1	8	0	0	9	0	2	11	0	1	21	0	0	2	Bacteria_Planctomycetota_BD7-11_unknown order_unknown family_unknown genus_unknown species
OTU381	0	0	8	0	4	9	0	2	10	1	0	19	0	0	8	Bacteria_Planctomycetota_ODP123_unknown order_unknown family_unknown genus_unknown species
OTU456	0	1	10	0	0	6	0	15	2	0	6	7	0	0	3	Bacteria_Planctomycetota_ODP123_unknown order_unknown family_unknown genus_unknown species
OTU1109	0	0	3	0	1	4	0	0	4	1	0	2	0	0	3	Bacteria_Planctomycetota_ODP123_unknown order_unknown family_unknown genus_unknown species
OTU1257	0	0	4	0	0	2	0	1	3	0	0	5	0	0	1	Bacteria_Planctomycetota_ODP123_unknown order_unknown family_unknown genus_unknown species
OTU407	0	1	11	0	1	6	0	5	1	0	2	23	0	0	5	Bacteria_Planctomycetota_OM190_unknown order_unknown family_unknown genus_hydrothermal vent metagenome
OTU136	0	102	0	0	19	0	0	3	0	0	13	0	0	62	0	Bacteria_Planctomycetota_OM190_unknown order_unknown family_unknown genus_Multi-affiliation
OTU223	6	28	0	0	34	0	2	1	2	1	5	2	1	38	0	Bacteria_Planctomycetota_OM190_unknown order_unknown family_unknown genus_Multi-affiliation
OTU67	0	132	3	0	45	2	0	190	0	0	133	0	0	18	0	Bacteria_Planctomycetota_OM190_unknown order_unknown family_unknown genus_unknown species
OTU80	0	134	9	0	32	1	0	60	0	0	92	4	0	21	1	Bacteria_Planctomycetota_OM190_unknown order_unknown family_unknown genus_unknown species
OTU87	0	128	7	0	45	2	0	44	1	1	61	5	0	27	4	Bacteria_Planctomycetota_OM190_unknown order_unknown family_unknown genus_unknown species
OTU89	0	2	63	0	21	18	0	66	8	2	66	92	0	3	7	Bacteria_Planctomycetota_OM190_unknown order_unknown family_unknown genus_unknown species
OTU101	6	144	2	0	34	0	0	25	1	0	11	1	0	90	0	Bacteria_Planctomycetota_OM190_unknown order_unknown family_unknown genus_unknown species
OTU103	80	1	0	28	7	1	15	1	3	53	0	2	104	5	0	Bacteria_Planctomycetota_OM190_unknown order_unknown family_unknown genus_unknown species
OTU140	0	120	0	0	33	0	0	11	0	0	4	2	0	39	0	Bacteria_Planctomycetota_OM190_unknown order_unknown family_unknown genus_unknown species
OTU174	0	3	37	0	6	8	0	14	22	1	8	47	0	0	20	Bacteria_Planctomycetota_OM190_unknown order_unknown family_unknown genus_unknown species
OTU199	0	0	20	0	5	16	1	23	6	1	19	36	0	0	9	Bacteria_Planctomycetota_OM190_unknown order_unknown family_unknown genus_unknown species
OTU201	1	64	1	0	19	1	0	9	0	0	6	0	0	52	0	Bacteria_Planctomycetota_OM190_unknown order_unknown family_unknown genus_unknown species
OTU275	0	15	4	0	0	1	0	30	5	0	13	15	0	17	0	Bacteria_Planctomycetota_OM190_unknown order_unknown family_unknown genus_unknown species
OTU279	0	26	0	0	11	0	0	23	0	0	21	0	0	4	0	Bacteria_Planctomycetota_OM190_unknown order_unknown family_unknown genus_unknown species
OTU409	0	1	13	0	2	3	0	15	4	0	3	20	0	0	1	Bacteria_Planctomycetota_OM190_unknown order_unknown family_unknown genus_unknown species
OTU455	17	0	0	0	0	0	1	0	0	33	0	0	2	2	0	Bacteria_Planctomycetota_OM190_unknown order_unknown family_unknown genus_unknown species
OTU793	3	2	0	0	2	0	5	0	0	0	3	0	4	3	0	Bacteria_Planctomycetota_OM190_unknown order_unknown family_unknown genus_unknown species
OTU811	0	1	6	0	0	3	0	5	0	0	3	5	0	0	1	Bacteria_Planctomycetota_OM190_unknown order_unknown family_unknown genus_unknown species
OTU887	2	1	0	0	1	0	7	0	0	5	0	0	3	1	0	Bacteria_Planctomycetota_OM190_unknown order_unknown family_unknown genus_unknown species
OTU1024	5	0	0	0	0	0	14	0	0	0	0	0	0	0	0	Bacteria_Planctomycetota_OM190_unknown order_unknown family_unknown genus_unknown species
OTU1068	1	2	1	0	0	0	1	0	0	0	1	0	1	7	1	Bacteria_Planctomycetota_OM190_unknown order_unknown family_unknown genus_unknown species
OTU499	0	1	4	0	0	9	0	0	4	0	0	14	0	0	13	Bacteria_Planctomycetota_Phycisphaerae_DG-20_unknown family_unknown genus_unknown species
OTU19	0	8	302	0	39	217	0	33	206	17	49	568	0	1	279	Bacteria_Planctomycetota_Phycisphaerae_MSBL9_4572-13_unknown genus_unknown species
OTU27	0	13	236	0	28	82	0	46	86	8	43	294	0	3	70	Bacteria_Planctomycetota_Phycisphaerae_MSBL9_4572-13_unknown genus_unknown species
OTU158	0	6	48	0	19	15	0	39	16	1	25	23	0	0	14	Bacteria_Planctomycetota_Phycisphaerae_MSBL9_4572-13_unknown genus_unknown species
OTU338	0	0	4	0	1	16	0	3	9	0	1	24	0	0	21	Bacteria_Planctomycetota_Phycisphaerae_MSBL9_4572-13_unknown genus_unknown species
OTU429	0	0	18	0	0	8	0	7	5	0	5	9	0	0	4	Bacteria_Planctomycetota_Phycisphaerae_MSBL9_4572-13_unknown genus_unknown species
OTU1135	0	0	2	0	0	3	0	0	2	0	2	7	0	0	0	Bacteria_Planctomycetota_Phycisphaerae_MSBL9_4572-13_unknown genus_unknown species
OTU1202	0	0	1	0	0	0	0	6	1	1	2	3	0	0	1	Bacteria_Planctomycetota_Phycisphaerae_MSBL9_4572-13_unknown genus_unknown species
OTU902	0	0	8	0	1	4	0	0	5	0	0	6	0	0	1	Bacteria_Planctomycetota_Phycisphaerae_MSBL9_L21-RPul-D3_unknown genus_unknown species
OTU31	0	7	138	0	3	110	0	50	95	6	29	268	0	2	181	Bacteria_Planctomycetota_Phycisphaerae_MSBL9_SG8-4_unknown genus_unknown species
OTU64	0	0	69	0	2	74	0	20	82	3	9	191	0	0	64	Bacteria_Planctomycetota_Phycisphaerae_MSBL9_SG8-4_unknown genus_unknown species
OTU69	0	0	91	0	2	44	1	29	66	9	11	177	0	0	13	Bacteria_Planctomycetota_Phycisphaerae_MSBL9_SG8-4_unknown genus_unknown species
OTU83	0	0	54	0	0	49	1	22	38	5	13	144	0	0	11	Bacteria_Planctomycetota_Phycisphaerae_MSBL9_SG8-4_unknown genus_unknown species
OTU207	0	0	10	0	0	2	0	58	21	0	20	13	0	0	4	Bacteria_Planctomycetota_Phycisphaerae_MSBL9_SG8-4_unknown genus_unknown species
OTU420	0	1	8	0	2	2	0	13	8	0	8	10	0	1	2	Bacteria_Planctomycetota_Phycisphaerae_MSBL9_SG8-4_unknown genus_unknown species
OTU469	0	0	11	0	0	4	0	0	6	0	4	23	0	0	2	Bacteria_Planctomycetota_Phycisphaerae_MSBL9_SG8-4_unknown genus_unknown species
OTU541	0	1	5	0	7	2	0	8	1	0	11	6	0	0	1	Bacteria_Planctomycetota_Phycisphaerae_MSBL9_SG8-4_unknown genus_unknown species
OTU555	0	0	9	0	1	3	0	10	4	0	3	7	0	0	8	Bacteria_Planctomycetota_Phycisphaerae_MSBL9_SG8-4_unknown genus_unknown species
OTU564	0	0	6	0	1	2	0	11	5	0	4	10	0	0	0	Bacteria_Planctomycetota_Phycisphaerae_MSBL9_SG8-4_unknown genus_unknown species
OTU575	0	0	4	0	1	1	0	15	4	0	6	4	0	0	2	Bacteria_Planctomycetota_Phycisphaerae_MSBL9_SG8-4_unknown genus_unknown species
OTU589	0	0	5	0	1	6	0	2	2	1	4	9	0	0	5	Bacteria_Planctomycetota_Phycisphaerae_MSBL9_SG8-4_unknown genus_unknown species
OTU597	0	0	4	0	0	6	1	1	6	0	0	14	0	0	1	Bacteria_Planctomycetota_Phycisphaerae_MSBL9_SG8-4_unknown genus_unknown species
OTU616	0	0	10	0	0	1	0	14	1	0	1	5	0	0	1	Bacteria_Planctomycetota_Phycisphaerae_MSBL9_SG8-4_unknown genus_unknown species
OTU633	0	1	0	0	0	9	0	2	15	1	1	3	0	0	2	Bacteria_Planctomycetota_Phycisphaerae_MSBL9_SG8-4_unknown genus_unknown species
OTU644	0	0	6	0	1	5	0	4	3	0	3	6	0	0	4	Bacteria_Planctomycetota_Phycisphaerae_MSBL9_SG8-4_unknown genus_unknown species
OTU688	0	0	6	0	0	3	0	1	3	0	2	16	0	0	0	Bacteria_Planctomycetota_Phycisphaerae_MSBL9_SG8-4_unknown genus_unknown species
OTU693	0	0	10	0	0	4	0	4	4	0	2	7	0	0	2	Bacteria_Planctomycetota_Phycisphaerae_MSBL9_SG8-4_unknown genus_unknown species
OTU711	0	0	6	0	0	3	0	3	6	0	1	5	0	0	3	Bacteria_Planctomycetota_Phycisphaerae_MSBL9_SG8-4_unknown genus_unknown species
OTU712	0	0	7	0	0	0	0	9	4	0	4	5	0	0	0	Bacteria_Planctomycetota_Phycisphaerae_MSBL9_SG8-4_unknown genus_unknown species
OTU729	0	1	11	0	0	3	0	3	4	0	0	4	0	0	0	Bacteria_Planctomycetota_Phycisphaerae_MSBL9_SG8-4_unknown genus_unknown species
OTU743	0	0	11	0	0	3	0	1	6	0	1	4	0	0	1	Bacteria_Planctomycetota_Phycisphaerae_MSBL9_SG8-4_unknown genus_unknown species
OTU777	0	0	9	0	0	5	0	2	5	2	2	12	0	0	6	Bacteria_Planctomycetota_Phycisphaerae_MSBL9_SG8-4_unknown genus_unknown species
OTU784	0	0	2	0	0	4	0	4	1	0	2	8	0	0	1	Bacteria_Planctomycetota_Phycisphaerae_MSBL9_SG8-4_unknown genus_unknown species
OTU795	0	0	1	0	0	1	0	11	1	1	0	4	0	0	3	Bacteria_Planctomycetota_Phycisphaerae_MSBL9_SG8-4_unknown genus_unknown species
OTU820	0	0	5	0	0	1	0	5	2	0	4	6	0	0	2	Bacteria_Planctomycetota_Phycisphaerae_MSBL9_SG8-4_unknown genus_unknown species
OTU823	0	0	5	0	1	5	0	21	9	0	7	22	0	0	3	Bacteria_Planctomycetota_Phycisphaerae_MSBL9_SG8-4_unknown genus_unknown species
OTU825	0	0	5	0	0	4	0	1	5	0	0	6	0	0	4	Bacteria_Planctomycetota_Phycisphaerae_MSBL9_SG8-4_unknown genus_unknown species
OTU871	0	0	7	0	0	1	0	3	0	0	4	8	0	0	0	Bacteria_Planctomycetota_Phycisphaerae_MSBL9_SG8-4_unknown genus_unknown species
OTU876	0	1	3	0	1	5	0	1	5	0	0	4	0	0	2	Bacteria_Planctomycetota_Phycisphaerae_MSBL9_SG8-4_unknown genus_unknown species
OTU877	0	0	1	0	0	9	0	0	8	0	0	4	0	0	2	Bacteria_Planctomycetota_Phycisphaerae_MSBL9_SG8-4_unknown genus_unknown species
OTU896	0	0	4	0	0	5	0	2	1	1	0	5	0	1	0	Bacteria_Planctomycetota_Phycisphaerae_MSBL9_SG8-4_unknown genus_unknown species
OTU919	0	0	6	0	1	3	0	1	3	0	1	6	0	0	2	Bacteria_Planctomycetota_Phycisphaerae_MSBL9_SG8-4_unknown genus_unknown species
OTU972	0	0	3	0	0	4	1	2	2	0	0	6	0	0	2	Bacteria_Planctomycetota_Phycisphaerae_MSBL9_SG8-4_unknown genus_unknown species
OTU979	0	0	3	0	0	1	0	4	6	0	1	1	0	0	0	Bacteria_Planctomycetota_Phycisphaerae_MSBL9_SG8-4_unknown genus_unknown species
OTU981	0	0	2	0	0	2	0	6	0	0	5	2	0	0	2	Bacteria_Planctomycetota_Phycisphaerae_MSBL9_SG8-4_unknown genus_unknown species
OTU993	0	0	2	0	1	0	0	1	3	0	1	4	0	0	3	Bacteria_Planctomycetota_Phycisphaerae_MSBL9_SG8-4_unknown genus_unknown species
OTU1000	0	1	4	0	0	3	0	2	0	1	0	5	0	0	1	Bacteria_Planctomycetota_Phycisphaerae_MSBL9_SG8-4_unknown genus_unknown species
OTU1021	0	0	2	0	0	2	0	0	2	0	0	8	0	0	2	Bacteria_Planctomycetota_Phycisphaerae_MSBL9_SG8-4_unknown genus_unknown species
OTU1036	0	0	7	0	0	0	0	4	1	0	2	1	0	0	0	Bacteria_Planctomycetota_Phycisphaerae_MSBL9_SG8-4_unknown genus_unknown species
OTU1042	0	0	5	0	0	2	0	3	0	0	1	3	0	0	1	Bacteria_Planctomycetota_Phycisphaerae_MSBL9_SG8-4_unknown genus_unknown species
OTU1052	0	0	6	0	0	5	0	1	2	0	0	5	0	0	1	Bacteria_Planctomycetota_Phycisphaerae_MSBL9_SG8-4_unknown genus_unknown species
OTU1054	0	0	4	0	0	1	0	2	2	0	0	7	0	0	2	Bacteria_Planctomycetota_Phycisphaerae_MSBL9_SG8-4_unknown genus_unknown species
OTU1060	0	0	5	0	0	0	0	1	0	0	1	5	0	0	2	Bacteria_Planctomycetota_Phycisphaerae_MSBL9_SG8-4_unknown genus_unknown species
OTU1157	0	1	6	0	0	1	0	0	3	0	0	4	0	0	1	Bacteria_Planctomycetota_Phycisphaerae_MSBL9_SG8-4_unknown genus_unknown species
OTU1183	0	0	1	0	0	2	0	3	2	0	2	3	0	0	2	Bacteria_Planctomycetota_Phycisphaerae_MSBL9_SG8-4_unknown genus_unknown species
OTU1212	0	0	0	0	0	2	0	4	3	0	2	4	0	0	0	Bacteria_Planctomycetota_Phycisphaerae_MSBL9_SG8-4_unknown genus_unknown species
OTU1268	0	0	2	0	0	0	0	2	2	0	3	3	0	0	2	Bacteria_Planctomycetota_Phycisphaerae_MSBL9_SG8-4_unknown genus_unknown species
OTU1781	0	0	2	0	0	2	0	2	2	0	0	3	0	0	3	Bacteria_Planctomycetota_Phycisphaerae_MSBL9_SG8-4_unknown genus_unknown species
OTU213	0	3	22	0	10	7	0	28	2	0	29	31	0	2	3	Bacteria_Planctomycetota_Phycisphaerae_MSBL9_SM23-30_unknown genus_unknown species
OTU238	0	5	29	0	0	11	0	9	10	1	3	23	0	0	10	Bacteria_Planctomycetota_Phycisphaerae_MSBL9_SM23-30_unknown genus_unknown species
OTU244	0	0	19	1	4	13	0	14	10	1	14	35	0	0	6	Bacteria_Planctomycetota_Phycisphaerae_MSBL9_SM23-30_unknown genus_unknown species
OTU246	0	0	25	0	2	13	0	14	6	0	16	20	0	0	7	Bacteria_Planctomycetota_Phycisphaerae_MSBL9_SM23-30_unknown genus_unknown species
OTU312	0	0	10	0	1	10	0	15	16	0	7	26	0	1	4	Bacteria_Planctomycetota_Phycisphaerae_MSBL9_SM23-30_unknown genus_unknown species
OTU319	0	5	13	0	0	12	0	0	7	0	7	25	0	0	9	Bacteria_Planctomycetota_Phycisphaerae_MSBL9_SM23-30_unknown genus_unknown species
OTU341	0	0	14	0	3	7	0	4	2	1	2	31	0	0	5	Bacteria_Planctomycetota_Phycisphaerae_MSBL9_SM23-30_unknown genus_unknown species
OTU364	0	0	7	0	6	2	0	6	10	1	3	28	0	0	4	Bacteria_Planctomycetota_Phycisphaerae_MSBL9_SM23-30_unknown genus_unknown species
OTU370	0	0	12	0	4	11	0	10	6	0	7	10	0	0	7	Bacteria_Planctomycetota_Phycisphaerae_MSBL9_SM23-30_unknown genus_unknown species
OTU413	0	0	20	0	0	8	0	6	5	0	0	14	0	0	6	Bacteria_Planctomycetota_Phycisphaerae_MSBL9_SM23-30_unknown genus_unknown species
OTU509	0	0	8	0	0	1	0	0	11	0	1	20	0	0	11	Bacteria_Planctomycetota_Phycisphaerae_MSBL9_SM23-30_unknown genus_unknown species
OTU610	0	0	7	0	0	5	0	2	2	0	2	15	0	0	3	Bacteria_Planctomycetota_Phycisphaerae_MSBL9_SM23-30_unknown genus_unknown species
OTU637	0	0	3	0	0	5	0	2	3	0	3	17	0	0	2	Bacteria_Planctomycetota_Phycisphaerae_MSBL9_SM23-30_unknown genus_unknown species
OTU681	0	0	2	0	4	6	0	5	4	1	0	9	0	0	0	Bacteria_Planctomycetota_Phycisphaerae_MSBL9_SM23-30_unknown genus_unknown species
OTU718	0	0	2	0	3	3	0	2	8	0	2	8	0	0	4	Bacteria_Planctomycetota_Phycisphaerae_MSBL9_SM23-30_unknown genus_unknown species
OTU732	0	0	2	0	2	0	0	7	2	1	6	5	0	0	5	Bacteria_Planctomycetota_Phycisphaerae_MSBL9_SM23-30_unknown genus_unknown species
OTU763	0	0	8	0	0	2	0	0	1	0	1	15	0	0	2	Bacteria_Planctomycetota_Phycisphaerae_MSBL9_SM23-30_unknown genus_unknown species
OTU788	0	0	3	0	0	5	0	0	6	0	0	6	0	0	2	Bacteria_Planctomycetota_Phycisphaerae_MSBL9_SM23-30_unknown genus_unknown species
OTU806	0	0	8	0	4	2	0	0	2	2	0	4	0	0	1	Bacteria_Planctomycetota_Phycisphaerae_MSBL9_SM23-30_unknown genus_unknown species
OTU911	0	0	11	0	0	3	0	0	1	1	0	4	0	0	2	Bacteria_Planctomycetota_Phycisphaerae_MSBL9_SM23-30_unknown genus_unknown species
OTU912	0	0	5	0	10	0	0	1	0	0	0	1	0	0	0	Bacteria_Planctomycetota_Phycisphaerae_MSBL9_SM23-30_unknown genus_unknown species
OTU921	0	4	8	0	1	0	0	3	0	1	1	2	0	0	0	Bacteria_Planctomycetota_Phycisphaerae_MSBL9_SM23-30_unknown genus_unknown species
OTU955	0	0	11	0	0	5	0	1	4	0	1	3	0	0	2	Bacteria_Planctomycetota_Phycisphaerae_MSBL9_SM23-30_unknown genus_unknown species
OTU997	0	0	7	0	0	5	0	0	1	0	0	5	0	0	1	Bacteria_Planctomycetota_Phycisphaerae_MSBL9_SM23-30_unknown genus_unknown species
OTU1006	0	0	6	0	0	4	0	1	1	0	0	3	0	0	3	Bacteria_Planctomycetota_Phycisphaerae_MSBL9_SM23-30_unknown genus_unknown species
OTU1033	0	2	7	0	0	3	0	3	1	0	0	3	0	0	2	Bacteria_Planctomycetota_Phycisphaerae_MSBL9_SM23-30_unknown genus_unknown species
OTU1069	0	0	1	0	0	3	0	0	3	0	1	8	0	0	0	Bacteria_Planctomycetota_Phycisphaerae_MSBL9_SM23-30_unknown genus_unknown species
OTU1071	0	0	2	0	1	5	0	1	2	1	0	4	0	0	1	Bacteria_Planctomycetota_Phycisphaerae_MSBL9_SM23-30_unknown genus_unknown species
OTU1096	0	0	9	0	0	1	0	0	1	0	1	7	0	0	0	Bacteria_Planctomycetota_Phycisphaerae_MSBL9_SM23-30_unknown genus_unknown species
OTU1166	0	0	6	0	0	1	0	3	2	0	1	7	0	0	4	Bacteria_Planctomycetota_Phycisphaerae_MSBL9_SM23-30_unknown genus_unknown species
OTU1173	0	0	5	0	0	3	0	0	3	0	0	4	0	0	4	Bacteria_Planctomycetota_Phycisphaerae_MSBL9_SM23-30_unknown genus_unknown species
OTU1176	0	0	2	0	0	2	0	1	2	0	0	7	0	0	0	Bacteria_Planctomycetota_Phycisphaerae_MSBL9_SM23-30_unknown genus_unknown species
OTU973	0	0	3	0	0	5	0	2	0	0	0	7	0	0	0	Bacteria_Planctomycetota_Phycisphaerae_MSBL9_ST-NAGAB-D1_unknown genus_unknown species
OTU600	0	0	8	0	1	4	0	8	2	1	1	14	0	0	2	Bacteria_Planctomycetota_Phycisphaerae_Phycisphaerales_AKAU3564 sediment group_unknown genus_marine sediment metagenome
OTU620	0	0	5	0	0	6	0	2	7	0	1	7	0	0	9	Bacteria_Planctomycetota_Phycisphaerae_Phycisphaerales_AKAU3564 sediment group_unknown genus_marine sediment metagenome
OTU985	0	0	6	0	0	3	0	0	3	0	2	4	0	0	2	Bacteria_Planctomycetota_Phycisphaerae_Phycisphaerales_AKAU3564 sediment group_unknown genus_marine sediment metagenome
OTU1044	0	0	3	0	0	1	0	5	2	0	2	4	0	0	0	Bacteria_Planctomycetota_Phycisphaerae_Phycisphaerales_AKAU3564 sediment group_unknown genus_marine sediment metagenome
OTU63	0	3	115	0	0	72	3	20	39	4	15	223	0	0	36	Bacteria_Planctomycetota_Phycisphaerae_Phycisphaerales_AKAU3564 sediment group_unknown genus_unknown species
OTU82	0	0	42	0	8	40	0	64	84	3	12	78	0	0	28	Bacteria_Planctomycetota_Phycisphaerae_Phycisphaerales_AKAU3564 sediment group_unknown genus_unknown species
OTU85	0	1	86	0	5	72	0	15	34	5	5	103	0	0	43	Bacteria_Planctomycetota_Phycisphaerae_Phycisphaerales_AKAU3564 sediment group_unknown genus_unknown species
OTU133	0	1	38	0	1	24	0	32	48	2	9	36	0	0	31	Bacteria_Planctomycetota_Phycisphaerae_Phycisphaerales_AKAU3564 sediment group_unknown genus_unknown species
OTU219	0	0	12	0	0	19	0	3	43	1	3	17	0	0	28	Bacteria_Planctomycetota_Phycisphaerae_Phycisphaerales_AKAU3564 sediment group_unknown genus_unknown species
OTU227	0	0	23	0	3	9	0	10	4	1	15	38	0	0	2	Bacteria_Planctomycetota_Phycisphaerae_Phycisphaerales_AKAU3564 sediment group_unknown genus_unknown species
OTU250	0	1	21	0	0	15	1	5	15	1	2	33	0	0	20	Bacteria_Planctomycetota_Phycisphaerae_Phycisphaerales_AKAU3564 sediment group_unknown genus_unknown species
OTU271	0	0	18	0	1	9	0	1	12	0	1	31	0	0	24	Bacteria_Planctomycetota_Phycisphaerae_Phycisphaerales_AKAU3564 sediment group_unknown genus_unknown species
OTU337	0	0	27	0	2	10	0	5	1	1	0	25	0	0	5	Bacteria_Planctomycetota_Phycisphaerae_Phycisphaerales_AKAU3564 sediment group_unknown genus_unknown species
OTU360	0	0	21	0	0	13	0	0	6	0	1	18	0	0	6	Bacteria_Planctomycetota_Phycisphaerae_Phycisphaerales_AKAU3564 sediment group_unknown genus_unknown species
OTU365	0	0	4	0	2	5	0	23	1	1	16	17	0	0	2	Bacteria_Planctomycetota_Phycisphaerae_Phycisphaerales_AKAU3564 sediment group_unknown genus_unknown species
OTU387	0	1	9	0	0	13	0	0	4	4	0	26	0	0	7	Bacteria_Planctomycetota_Phycisphaerae_Phycisphaerales_AKAU3564 sediment group_unknown genus_unknown species
OTU434	0	0	14	0	0	15	0	7	8	1	5	30	0	0	2	Bacteria_Planctomycetota_Phycisphaerae_Phycisphaerales_AKAU3564 sediment group_unknown genus_unknown species
OTU462	0	0	13	0	1	9	0	1	9	0	0	17	0	0	4	Bacteria_Planctomycetota_Phycisphaerae_Phycisphaerales_AKAU3564 sediment group_unknown genus_unknown species
OTU513	0	1	6	0	0	13	0	10	6	0	2	11	0	0	2	Bacteria_Planctomycetota_Phycisphaerae_Phycisphaerales_AKAU3564 sediment group_unknown genus_unknown species
OTU572	0	0	6	0	0	3	0	2	3	0	0	18	0	0	1	Bacteria_Planctomycetota_Phycisphaerae_Phycisphaerales_AKAU3564 sediment group_unknown genus_unknown species
OTU587	0	0	7	0	1	7	0	12	15	1	2	8	0	0	6	Bacteria_Planctomycetota_Phycisphaerae_Phycisphaerales_AKAU3564 sediment group_unknown genus_unknown species
OTU594	0	0	8	0	0	13	0	3	5	1	1	8	0	0	2	Bacteria_Planctomycetota_Phycisphaerae_Phycisphaerales_AKAU3564 sediment group_unknown genus_unknown species
OTU614	0	0	6	0	0	6	0	1	9	2	0	10	0	0	7	Bacteria_Planctomycetota_Phycisphaerae_Phycisphaerales_AKAU3564 sediment group_unknown genus_unknown species
OTU655	0	0	9	0	0	5	0	0	9	0	0	6	0	0	0	Bacteria_Planctomycetota_Phycisphaerae_Phycisphaerales_AKAU3564 sediment group_unknown genus_unknown species
OTU675	0	0	6	0	0	1	0	0	9	1	0	7	0	0	5	Bacteria_Planctomycetota_Phycisphaerae_Phycisphaerales_AKAU3564 sediment group_unknown genus_unknown species
OTU694	0	0	8	0	0	9	0	1	2	0	0	9	0	0	6	Bacteria_Planctomycetota_Phycisphaerae_Phycisphaerales_AKAU3564 sediment group_unknown genus_unknown species
OTU695	0	0	5	0	0	13	0	0	2	1	0	9	0	0	5	Bacteria_Planctomycetota_Phycisphaerae_Phycisphaerales_AKAU3564 sediment group_unknown genus_unknown species
OTU709	0	0	8	0	0	2	0	0	6	0	3	8	0	0	6	Bacteria_Planctomycetota_Phycisphaerae_Phycisphaerales_AKAU3564 sediment group_unknown genus_unknown species
OTU722	0	0	4	0	1	1	0	6	9	0	0	3	0	0	1	Bacteria_Planctomycetota_Phycisphaerae_Phycisphaerales_AKAU3564 sediment group_unknown genus_unknown species
OTU747	0	0	5	0	0	3	0	2	3	1	1	7	0	0	3	Bacteria_Planctomycetota_Phycisphaerae_Phycisphaerales_AKAU3564 sediment group_unknown genus_unknown species
OTU792	0	0	2	0	0	2	0	2	1	1	2	5	0	1	5	Bacteria_Planctomycetota_Phycisphaerae_Phycisphaerales_AKAU3564 sediment group_unknown genus_unknown species
OTU832	0	1	2	0	0	5	0	8	6	2	0	10	0	0	1	Bacteria_Planctomycetota_Phycisphaerae_Phycisphaerales_AKAU3564 sediment group_unknown genus_unknown species
OTU855	0	0	5	0	0	2	0	0	1	0	0	10	0	0	3	Bacteria_Planctomycetota_Phycisphaerae_Phycisphaerales_AKAU3564 sediment group_unknown genus_unknown species
OTU857	0	0	6	0	0	3	0	5	2	0	1	4	0	0	0	Bacteria_Planctomycetota_Phycisphaerae_Phycisphaerales_AKAU3564 sediment group_unknown genus_unknown species
OTU914	0	0	2	0	0	8	0	0	1	1	1	4	0	0	4	Bacteria_Planctomycetota_Phycisphaerae_Phycisphaerales_AKAU3564 sediment group_unknown genus_unknown species
OTU925	0	0	5	0	0	9	0	0	3	0	0	5	0	0	2	Bacteria_Planctomycetota_Phycisphaerae_Phycisphaerales_AKAU3564 sediment group_unknown genus_unknown species
OTU926	0	0	4	0	0	4	0	0	4	0	0	3	0	0	4	Bacteria_Planctomycetota_Phycisphaerae_Phycisphaerales_AKAU3564 sediment group_unknown genus_unknown species
OTU956	0	0	8	0	0	4	0	2	1	0	4	4	0	0	0	Bacteria_Planctomycetota_Phycisphaerae_Phycisphaerales_AKAU3564 sediment group_unknown genus_unknown species
OTU963	0	0	1	0	1	0	0	9	2	0	1	2	0	0	1	Bacteria_Planctomycetota_Phycisphaerae_Phycisphaerales_AKAU3564 sediment group_unknown genus_unknown species
OTU964	0	0	3	0	1	3	0	0	1	1	0	7	0	0	6	Bacteria_Planctomycetota_Phycisphaerae_Phycisphaerales_AKAU3564 sediment group_unknown genus_unknown species
OTU1061	0	1	3	0	1	1	0	4	3	0	0	2	0	0	0	Bacteria_Planctomycetota_Phycisphaerae_Phycisphaerales_AKAU3564 sediment group_unknown genus_unknown species
OTU1189	0	0	3	0	0	4	0	0	3	1	0	1	0	0	5	Bacteria_Planctomycetota_Phycisphaerae_Phycisphaerales_AKAU3564 sediment group_unknown genus_unknown species
OTU1192	0	0	2	0	0	5	0	1	2	0	0	1	0	0	3	Bacteria_Planctomycetota_Phycisphaerae_Phycisphaerales_AKAU3564 sediment group_unknown genus_unknown species
OTU94	103	5	1	6	0	0	69	3	0	84	1	1	28	5	0	Bacteria_Planctomycetota_Phycisphaerae_Phycisphaerales_Phycisphaeraceae_CL500-3_unknown species
OTU164	49	1	0	8	3	1	52	3	0	55	3	0	8	0	0	Bacteria_Planctomycetota_Phycisphaerae_Phycisphaerales_Phycisphaeraceae_CL500-3_unknown species
OTU175	27	1	0	0	0	0	51	1	0	62	1	0	20	1	0	Bacteria_Planctomycetota_Phycisphaerae_Phycisphaerales_Phycisphaeraceae_CL500-3_unknown species
OTU197	29	12	1	2	3	2	29	0	0	34	2	1	18	3	2	Bacteria_Planctomycetota_Phycisphaerae_Phycisphaerales_Phycisphaeraceae_CL500-3_unknown species
OTU222	35	2	0	3	0	0	79	3	0	30	1	1	26	1	2	Bacteria_Planctomycetota_Phycisphaerae_Phycisphaerales_Phycisphaeraceae_CL500-3_unknown species
OTU284	30	6	0	0	10	1	20	0	0	21	1	0	3	0	0	Bacteria_Planctomycetota_Phycisphaerae_Phycisphaerales_Phycisphaeraceae_CL500-3_unknown species
OTU451	3	0	1	18	2	1	1	2	1	7	2	2	5	5	1	Bacteria_Planctomycetota_Phycisphaerae_Phycisphaerales_Phycisphaeraceae_CL500-3_unknown species
OTU634	1	14	1	1	1	0	16	5	0	0	0	0	0	2	0	Bacteria_Planctomycetota_Phycisphaerae_Phycisphaerales_Phycisphaeraceae_FS140-16B-02 marine group_unknown species
OTU663	9	3	0	0	0	0	19	1	0	1	1	1	0	0	0	Bacteria_Planctomycetota_Phycisphaerae_Phycisphaerales_Phycisphaeraceae_FS140-16B-02 marine group_unknown species
OTU752	5	6	1	0	2	0	12	0	0	0	0	1	0	0	0	Bacteria_Planctomycetota_Phycisphaerae_Phycisphaerales_Phycisphaeraceae_FS140-16B-02 marine group_unknown species
OTU144	0	99	2	0	37	0	0	68	0	0	17	2	0	19	0	Bacteria_Planctomycetota_Phycisphaerae_Phycisphaerales_Phycisphaeraceae_JL-ETNP-F27_Multi-affiliation
OTU92	6	78	2	0	34	0	11	95	0	0	66	1	0	34	0	Bacteria_Planctomycetota_Phycisphaerae_Phycisphaerales_Phycisphaeraceae_JL-ETNP-F27_unknown species
OTU230	0	69	2	0	17	0	2	15	0	0	7	1	0	13	0	Bacteria_Planctomycetota_Phycisphaerae_Phycisphaerales_Phycisphaeraceae_JL-ETNP-F27_unknown species
OTU470	2	13	0	0	8	1	4	13	0	0	9	1	0	9	0	Bacteria_Planctomycetota_Phycisphaerae_Phycisphaerales_Phycisphaeraceae_JL-ETNP-F27_unknown species
OTU853	4	4	0	0	0	0	5	1	0	2	0	0	1	5	0	Bacteria_Planctomycetota_Phycisphaerae_Phycisphaerales_Phycisphaeraceae_JL-ETNP-F27_unknown species
OTU867	0	2	0	0	7	0	0	12	0	0	2	0	0	1	0	Bacteria_Planctomycetota_Phycisphaerae_Phycisphaerales_Phycisphaeraceae_JL-ETNP-F27_unknown species
OTU189	0	2	19	0	1	24	0	33	2	0	29	22	0	1	11	Bacteria_Planctomycetota_Phycisphaerae_Phycisphaerales_Phycisphaeraceae_unknown genus_unknown species
OTU343	0	0	10	0	5	2	0	15	1	0	27	11	0	0	2	Bacteria_Planctomycetota_Phycisphaerae_Phycisphaerales_Phycisphaeraceae_unknown genus_unknown species
OTU419	0	35	3	0	13	0	0	0	0	0	4	2	0	5	0	Bacteria_Planctomycetota_Phycisphaerae_Phycisphaerales_Phycisphaeraceae_unknown genus_unknown species
OTU603	0	0	8	0	0	4	0	3	4	1	6	10	0	0	3	Bacteria_Planctomycetota_Phycisphaerae_Phycisphaerales_Phycisphaeraceae_unknown genus_unknown species
OTU703	0	0	2	0	0	5	0	1	8	0	0	9	0	0	4	Bacteria_Planctomycetota_Phycisphaerae_Phycisphaerales_Phycisphaeraceae_unknown genus_unknown species
OTU838	0	0	8	0	0	5	0	18	3	0	2	6	0	0	3	Bacteria_Planctomycetota_Phycisphaerae_Phycisphaerales_Phycisphaeraceae_unknown genus_unknown species
OTU1082	0	0	1	0	0	1	0	2	1	0	4	6	0	0	1	Bacteria_Planctomycetota_Phycisphaerae_Phycisphaerales_Phycisphaeraceae_unknown genus_unknown species
OTU1486	0	0	1	0	0	2	0	6	2	0	0	2	0	0	3	Bacteria_Planctomycetota_Phycisphaerae_Phycisphaerales_Phycisphaeraceae_unknown genus_unknown species
OTU1692	0	0	0	0	0	2	0	6	1	0	0	6	0	0	0	Bacteria_Planctomycetota_Phycisphaerae_Phycisphaerales_Phycisphaeraceae_unknown genus_unknown species
OTU1013	0	0	2	0	0	3	0	3	5	0	0	5	0	0	0	Bacteria_Planctomycetota_Phycisphaerae_Phycisphaerales_Phycisphaeraceae_Z195MB87_unknown species
OTU845	0	0	5	0	0	3	0	0	2	0	1	9	0	0	2	Bacteria_Planctomycetota_Phycisphaerae_Pla1 lineage_unknown family_unknown genus_unknown species
OTU716	0	17	0	0	6	0	0	2	0	0	0	0	0	1	0	Bacteria_Planctomycetota_Pla3 lineage_unknown order_unknown family_unknown genus_unknown species
OTU878	3	5	0	0	4	0	0	2	0	2	0	0	0	2	2	Bacteria_Planctomycetota_Pla3 lineage_unknown order_unknown family_unknown genus_unknown species
OTU180	0	2	35	0	1	15	0	23	8	0	19	38	0	0	12	Bacteria_Planctomycetota_Pla4 lineage_unknown order_unknown family_unknown genus_unknown species
OTU203	0	0	33	0	0	23	0	4	12	0	2	50	0	0	8	Bacteria_Planctomycetota_Pla4 lineage_unknown order_unknown family_unknown genus_unknown species
OTU281	0	0	15	0	1	15	0	3	23	0	1	32	0	0	3	Bacteria_Planctomycetota_Pla4 lineage_unknown order_unknown family_unknown genus_unknown species
OTU317	0	0	17	0	1	11	0	8	19	0	4	22	0	0	6	Bacteria_Planctomycetota_Pla4 lineage_unknown order_unknown family_unknown genus_unknown species
OTU441	0	0	10	1	0	2	0	12	7	0	4	21	0	0	1	Bacteria_Planctomycetota_Pla4 lineage_unknown order_unknown family_unknown genus_unknown species
OTU449	0	0	16	0	0	7	0	0	13	0	0	11	0	0	1	Bacteria_Planctomycetota_Pla4 lineage_unknown order_unknown family_unknown genus_unknown species
OTU574	0	0	4	0	5	5	0	6	12	2	3	6	0	0	2	Bacteria_Planctomycetota_Pla4 lineage_unknown order_unknown family_unknown genus_unknown species
OTU612	0	1	10	0	0	11	0	4	11	0	1	6	0	0	3	Bacteria_Planctomycetota_Pla4 lineage_unknown order_unknown family_unknown genus_unknown species
OTU875	0	0	13	0	0	2	0	2	2	0	1	4	0	0	0	Bacteria_Planctomycetota_Pla4 lineage_unknown order_unknown family_unknown genus_unknown species
OTU1063	0	0	1	0	0	1	0	1	7	0	0	4	0	0	2	Bacteria_Planctomycetota_Pla4 lineage_unknown order_unknown family_unknown genus_unknown species
OTU969	0	2	1	0	8	0	0	1	0	0	2	2	0	1	0	Bacteria_Planctomycetota_Planctomycetes_Pirellulales_Pirellulaceae_Blastopirellula_unknown species
OTU21	0	35	189	0	90	154	1	115	123	7	135	430	0	6	143	Bacteria_Planctomycetota_Planctomycetes_Pirellulales_Pirellulaceae_Pir4 lineage_unknown species
OTU65	0	12	66	0	78	36	1	125	60	5	92	108	0	5	93	Bacteria_Planctomycetota_Planctomycetes_Pirellulales_Pirellulaceae_Pir4 lineage_unknown species
OTU78	0	3	50	1	24	27	1	16	38	1	16	127	0	0	72	Bacteria_Planctomycetota_Planctomycetes_Pirellulales_Pirellulaceae_Pir4 lineage_unknown species
OTU79	0	7	53	1	18	45	0	23	39	1	50	103	0	2	65	Bacteria_Planctomycetota_Planctomycetes_Pirellulales_Pirellulaceae_Pir4 lineage_unknown species
OTU123	0	0	33	0	2	22	0	9	38	1	8	49	0	1	69	Bacteria_Planctomycetota_Planctomycetes_Pirellulales_Pirellulaceae_Pir4 lineage_unknown species
OTU157	0	0	36	0	6	25	0	8	40	0	7	65	0	0	57	Bacteria_Planctomycetota_Planctomycetes_Pirellulales_Pirellulaceae_Pir4 lineage_unknown species
OTU231	0	1	16	0	17	11	0	16	6	0	13	28	0	0	10	Bacteria_Planctomycetota_Planctomycetes_Pirellulales_Pirellulaceae_Pir4 lineage_unknown species
OTU234	0	1	18	0	3	14	0	3	11	0	4	34	0	4	15	Bacteria_Planctomycetota_Planctomycetes_Pirellulales_Pirellulaceae_Pir4 lineage_unknown species
OTU249	0	3	8	0	0	7	0	6	19	0	0	32	0	0	38	Bacteria_Planctomycetota_Planctomycetes_Pirellulales_Pirellulaceae_Pir4 lineage_unknown species
OTU287	0	1	25	0	9	15	0	10	11	0	9	12	0	2	10	Bacteria_Planctomycetota_Planctomycetes_Pirellulales_Pirellulaceae_Pir4 lineage_unknown species
OTU295	0	1	18	0	17	16	0	7	12	0	6	31	0	5	13	Bacteria_Planctomycetota_Planctomycetes_Pirellulales_Pirellulaceae_Pir4 lineage_unknown species
OTU304	0	1	13	0	2	15	1	7	24	2	3	25	0	0	21	Bacteria_Planctomycetota_Planctomycetes_Pirellulales_Pirellulaceae_Pir4 lineage_unknown species
OTU320	0	2	21	0	6	13	0	6	11	0	5	23	0	0	5	Bacteria_Planctomycetota_Planctomycetes_Pirellulales_Pirellulaceae_Pir4 lineage_unknown species
OTU352	0	4	8	0	3	8	0	8	4	0	10	16	0	0	6	Bacteria_Planctomycetota_Planctomycetes_Pirellulales_Pirellulaceae_Pir4 lineage_unknown species
OTU355	0	0	14	0	3	9	0	4	5	0	3	22	0	0	15	Bacteria_Planctomycetota_Planctomycetes_Pirellulales_Pirellulaceae_Pir4 lineage_unknown species
OTU385	0	0	9	0	4	7	0	0	10	0	0	14	0	0	13	Bacteria_Planctomycetota_Planctomycetes_Pirellulales_Pirellulaceae_Pir4 lineage_unknown species
OTU395	0	0	7	0	0	12	0	2	11	0	1	21	0	0	9	Bacteria_Planctomycetota_Planctomycetes_Pirellulales_Pirellulaceae_Pir4 lineage_unknown species
OTU440	0	0	9	0	1	12	0	9	25	0	6	12	0	0	32	Bacteria_Planctomycetota_Planctomycetes_Pirellulales_Pirellulaceae_Pir4 lineage_unknown species
OTU476	0	1	10	0	0	4	0	4	9	0	0	12	0	0	9	Bacteria_Planctomycetota_Planctomycetes_Pirellulales_Pirellulaceae_Pir4 lineage_unknown species
OTU480	0	0	8	0	1	1	0	1	7	0	4	19	0	0	10	Bacteria_Planctomycetota_Planctomycetes_Pirellulales_Pirellulaceae_Pir4 lineage_unknown species
OTU481	0	2	7	0	5	3	0	6	4	0	6	16	0	0	4	Bacteria_Planctomycetota_Planctomycetes_Pirellulales_Pirellulaceae_Pir4 lineage_unknown species
OTU484	0	1	14	0	5	9	0	4	12	2	1	30	0	0	27	Bacteria_Planctomycetota_Planctomycetes_Pirellulales_Pirellulaceae_Pir4 lineage_unknown species
OTU497	0	0	6	0	1	7	0	1	9	0	0	12	0	0	12	Bacteria_Planctomycetota_Planctomycetes_Pirellulales_Pirellulaceae_Pir4 lineage_unknown species
OTU531	0	1	9	0	3	7	0	2	9	1	1	14	0	0	5	Bacteria_Planctomycetota_Planctomycetes_Pirellulales_Pirellulaceae_Pir4 lineage_unknown species
OTU566	0	2	9	0	0	3	0	2	7	0	0	8	0	0	6	Bacteria_Planctomycetota_Planctomycetes_Pirellulales_Pirellulaceae_Pir4 lineage_unknown species
OTU573	0	0	5	0	0	2	1	2	6	2	0	14	0	0	13	Bacteria_Planctomycetota_Planctomycetes_Pirellulales_Pirellulaceae_Pir4 lineage_unknown species
OTU645	0	1	3	0	2	3	0	1	2	0	0	17	0	0	4	Bacteria_Planctomycetota_Planctomycetes_Pirellulales_Pirellulaceae_Pir4 lineage_unknown species
OTU671	0	0	7	0	0	3	0	1	1	0	0	12	0	0	3	Bacteria_Planctomycetota_Planctomycetes_Pirellulales_Pirellulaceae_Pir4 lineage_unknown species
OTU677	0	0	9	0	1	0	0	3	4	0	1	11	0	0	2	Bacteria_Planctomycetota_Planctomycetes_Pirellulales_Pirellulaceae_Pir4 lineage_unknown species
OTU707	0	1	10	0	2	4	0	0	8	0	3	14	0	0	7	Bacteria_Planctomycetota_Planctomycetes_Pirellulales_Pirellulaceae_Pir4 lineage_unknown species
OTU742	0	7	1	0	8	0	1	1	0	0	2	0	0	4	0	Bacteria_Planctomycetota_Planctomycetes_Pirellulales_Pirellulaceae_Pir4 lineage_unknown species
OTU744	0	0	0	0	0	4	0	0	5	0	3	7	0	0	6	Bacteria_Planctomycetota_Planctomycetes_Pirellulales_Pirellulaceae_Pir4 lineage_unknown species
OTU776	0	0	1	0	11	0	0	0	2	0	2	5	0	1	0	Bacteria_Planctomycetota_Planctomycetes_Pirellulales_Pirellulaceae_Pir4 lineage_unknown species
OTU791	0	0	2	0	0	4	0	0	2	0	0	8	0	0	8	Bacteria_Planctomycetota_Planctomycetes_Pirellulales_Pirellulaceae_Pir4 lineage_unknown species
OTU798	0	0	4	0	2	2	0	3	2	1	2	6	0	0	9	Bacteria_Planctomycetota_Planctomycetes_Pirellulales_Pirellulaceae_Pir4 lineage_unknown species
OTU818	0	0	2	0	0	1	0	1	7	0	1	6	0	0	3	Bacteria_Planctomycetota_Planctomycetes_Pirellulales_Pirellulaceae_Pir4 lineage_unknown species
OTU846	0	0	4	0	1	1	0	1	2	0	1	6	0	0	6	Bacteria_Planctomycetota_Planctomycetes_Pirellulales_Pirellulaceae_Pir4 lineage_unknown species
OTU886	0	1	5	0	1	3	0	4	1	0	2	4	0	0	3	Bacteria_Planctomycetota_Planctomycetes_Pirellulales_Pirellulaceae_Pir4 lineage_unknown species
OTU928	0	0	2	0	3	0	0	0	0	0	4	7	0	3	3	Bacteria_Planctomycetota_Planctomycetes_Pirellulales_Pirellulaceae_Pir4 lineage_unknown species
OTU968	0	0	3	0	1	0	0	0	2	0	2	5	0	0	3	Bacteria_Planctomycetota_Planctomycetes_Pirellulales_Pirellulaceae_Pir4 lineage_unknown species
OTU970	0	0	2	0	0	2	0	0	2	0	0	8	0	0	9	Bacteria_Planctomycetota_Planctomycetes_Pirellulales_Pirellulaceae_Pir4 lineage_unknown species
OTU976	0	0	1	0	0	3	0	0	1	1	0	6	0	0	5	Bacteria_Planctomycetota_Planctomycetes_Pirellulales_Pirellulaceae_Pir4 lineage_unknown species
OTU982	2	6	0	0	7	0	0	0	0	0	2	0	0	4	0	Bacteria_Planctomycetota_Planctomycetes_Pirellulales_Pirellulaceae_Pir4 lineage_unknown species
OTU1009	0	0	3	0	0	5	0	0	2	1	1	4	0	0	4	Bacteria_Planctomycetota_Planctomycetes_Pirellulales_Pirellulaceae_Pir4 lineage_unknown species
OTU1019	0	1	2	0	0	4	0	1	0	0	1	8	0	0	2	Bacteria_Planctomycetota_Planctomycetes_Pirellulales_Pirellulaceae_Pir4 lineage_unknown species
OTU1058	0	0	2	0	0	6	0	0	0	0	0	6	0	0	1	Bacteria_Planctomycetota_Planctomycetes_Pirellulales_Pirellulaceae_Pir4 lineage_unknown species
OTU1115	0	0	1	0	0	1	0	1	2	0	0	6	0	0	6	Bacteria_Planctomycetota_Planctomycetes_Pirellulales_Pirellulaceae_Pir4 lineage_unknown species
OTU1244	0	1	5	0	0	0	0	0	1	0	0	2	0	2	3	Bacteria_Planctomycetota_Planctomycetes_Pirellulales_Pirellulaceae_Pir4 lineage_unknown species
OTU1261	0	1	4	0	5	0	0	0	0	1	1	5	0	0	1	Bacteria_Planctomycetota_Planctomycetes_Pirellulales_Pirellulaceae_Pir4 lineage_unknown species
OTU1298	0	0	3	0	0	2	0	1	2	0	0	1	0	0	5	Bacteria_Planctomycetota_Planctomycetes_Pirellulales_Pirellulaceae_Pir4 lineage_unknown species
OTU1314	0	0	2	0	0	3	0	1	2	0	1	5	0	0	0	Bacteria_Planctomycetota_Planctomycetes_Pirellulales_Pirellulaceae_Pir4 lineage_unknown species
OTU1374	0	0	2	0	0	2	0	0	2	0	1	2	0	0	7	Bacteria_Planctomycetota_Planctomycetes_Pirellulales_Pirellulaceae_Pir4 lineage_unknown species
OTU4	0	105	1041	1	507	651	8	1413	678	33	1020	1444	0	25	349	Bacteria_Planctomycetota_Planctomycetes_Pirellulales_Pirellulaceae_Pirellula_unknown species
OTU44	0	6	112	0	19	86	0	101	135	7	83	177	0	1	34	Bacteria_Planctomycetota_Planctomycetes_Pirellulales_Pirellulaceae_Pirellula_unknown species
OTU1233	0	0	0	0	1	0	0	9	0	0	6	0	0	0	0	Bacteria_Planctomycetota_Planctomycetes_Pirellulales_Pirellulaceae_Pirellula_unknown species
OTU2823	0	0	0	0	0	3	0	2	4	0	1	5	0	0	1	Bacteria_Planctomycetota_Planctomycetes_Pirellulales_Pirellulaceae_Pirellula_unknown species
OTU556	2	10	1	0	6	0	0	1	0	0	5	0	0	17	0	Bacteria_Planctomycetota_Planctomycetes_Pirellulales_Pirellulaceae_Rhodopirellula_Multi-affiliation
OTU5	0	1322	18	1	2290	3	0	444	20	0	349	3	0	2644	1	Bacteria_Planctomycetota_Planctomycetes_Pirellulales_Pirellulaceae_Rhodopirellula_unknown species
OTU162	0	0	31	0	3	15	2	14	18	2	8	71	0	0	18	Bacteria_Planctomycetota_Planctomycetes_Pirellulales_Pirellulaceae_Rhodopirellula_unknown species
OTU167	0	73	0	0	24	2	0	1	0	0	4	0	0	57	0	Bacteria_Planctomycetota_Planctomycetes_Pirellulales_Pirellulaceae_Rhodopirellula_unknown species
OTU173	10	18	3	0	19	0	6	9	0	0	18	0	0	80	0	Bacteria_Planctomycetota_Planctomycetes_Pirellulales_Pirellulaceae_Rhodopirellula_unknown species
OTU438	0	1	1	0	2	7	0	1	9	0	0	12	0	0	24	Bacteria_Planctomycetota_Planctomycetes_Pirellulales_Pirellulaceae_Rhodopirellula_unknown species
OTU638	0	0	8	0	5	7	0	6	2	0	2	13	0	0	3	Bacteria_Planctomycetota_Planctomycetes_Pirellulales_Pirellulaceae_Rhodopirellula_unknown species
OTU1004	0	6	1	0	5	0	0	1	0	0	0	0	0	6	0	Bacteria_Planctomycetota_Planctomycetes_Pirellulales_Pirellulaceae_Rhodopirellula_unknown species
OTU145	72	2	1	0	23	0	32	0	2	29	2	1	32	0	0	Bacteria_Planctomycetota_Planctomycetes_Pirellulales_Pirellulaceae_Rubripirellula_unknown species
OTU15	0	566	8	0	612	0	1	155	9	0	197	4	0	670	0	Bacteria_Planctomycetota_Planctomycetes_Pirellulales_Pirellulaceae_unknown genus_Multi-affiliation
OTU99	0	77	0	0	97	1	0	20	1	0	19	1	0	97	0	Bacteria_Planctomycetota_Planctomycetes_Pirellulales_Pirellulaceae_unknown genus_Multi-affiliation
OTU672	0	3	0	0	8	0	0	2	2	0	2	0	0	19	0	Bacteria_Planctomycetota_Planctomycetes_Pirellulales_Pirellulaceae_unknown genus_Multi-affiliation
OTU110	0	2	48	0	24	20	0	23	34	2	32	59	0	1	26	Bacteria_Planctomycetota_Planctomycetes_Pirellulales_Pirellulaceae_unknown genus_unknown species
OTU117	0	5	47	0	28	28	0	19	25	4	18	68	0	1	24	Bacteria_Planctomycetota_Planctomycetes_Pirellulales_Pirellulaceae_unknown genus_unknown species
OTU229	16	30	3	0	30	1	5	10	1	1	7	4	0	9	0	Bacteria_Planctomycetota_Planctomycetes_Pirellulales_Pirellulaceae_unknown genus_unknown species
OTU274	0	2	11	0	16	11	0	14	6	1	15	24	0	3	7	Bacteria_Planctomycetota_Planctomycetes_Pirellulales_Pirellulaceae_unknown genus_unknown species
OTU327	0	1	12	0	16	6	0	3	10	0	1	17	0	0	14	Bacteria_Planctomycetota_Planctomycetes_Pirellulales_Pirellulaceae_unknown genus_unknown species
OTU331	0	0	15	0	7	3	0	17	6	1	14	10	0	1	1	Bacteria_Planctomycetota_Planctomycetes_Pirellulales_Pirellulaceae_unknown genus_unknown species
OTU452	6	5	0	0	14	0	3	1	1	11	4	4	10	4	2	Bacteria_Planctomycetota_Planctomycetes_Pirellulales_Pirellulaceae_unknown genus_unknown species
OTU1216	0	0	5	0	0	5	0	0	0	0	0	10	0	0	9	Bacteria_Planctomycetota_Planctomycetes_Pirellulales_Pirellulaceae_unknown genus_unknown species
OTU1354	0	0	0	0	0	5	0	1	1	0	0	4	0	0	7	Bacteria_Planctomycetota_Planctomycetes_Pirellulales_Pirellulaceae_unknown genus_unknown species
OTU10	0	505	0	0	322	0	0	18	3	0	22	0	0	1972	0	Bacteria_Planctomycetota_Planctomycetes_Planctomycetales_Gimesiaceae_unknown genus_unknown species
OTU14	0	299	8	0	857	6	0	287	3	0	211	11	0	577	1	Bacteria_Planctomycetota_Planctomycetes_Planctomycetales_Gimesiaceae_unknown genus_unknown species
OTU18	43	142	1	0	286	2	45	53	2	135	70	0	169	866	2	Bacteria_Planctomycetota_Planctomycetes_Planctomycetales_Gimesiaceae_unknown genus_unknown species
OTU98	43	1	0	0	39	1	12	0	0	288	0	3	77	14	1	Bacteria_Planctomycetota_Planctomycetes_Planctomycetales_Gimesiaceae_unknown genus_unknown species
OTU152	30	0	0	1	16	0	10	1	0	118	2	2	12	4	0	Bacteria_Planctomycetota_Planctomycetes_Planctomycetales_Gimesiaceae_unknown genus_unknown species
OTU276	30	0	0	0	2	0	45	0	0	11	0	2	17	0	0	Bacteria_Planctomycetota_Planctomycetes_Planctomycetales_Gimesiaceae_unknown genus_unknown species
OTU679	0	2	0	0	4	0	0	0	0	5	0	0	3	40	0	Bacteria_Planctomycetota_Planctomycetes_Planctomycetales_Gimesiaceae_unknown genus_unknown species
OTU1180	0	4	0	0	0	0	0	0	0	0	2	0	0	9	0	Bacteria_Planctomycetota_Planctomycetes_Planctomycetales_Gimesiaceae_unknown genus_unknown species
OTU2105	2	2	0	0	0	0	2	0	0	12	2	0	5	0	0	Bacteria_Planctomycetota_Planctomycetes_Planctomycetales_Gimesiaceae_unknown genus_unknown species
OTU90	49	1	1	0	13	0	3	0	0	237	9	1	25	2	0	Bacteria_Planctomycetota_Planctomycetes_Planctomycetales_Rubinisphaeraceae_Fuerstia_unknown species
OTU758	1	14	0	0	4	0	0	0	0	0	4	0	0	4	0	Bacteria_Planctomycetota_Planctomycetes_Planctomycetales_Rubinisphaeraceae_Fuerstia_unknown species
OTU42	262	6	4	0	86	5	116	10	4	211	5	14	27	8	0	Bacteria_Planctomycetota_Planctomycetes_Planctomycetales_Rubinisphaeraceae_Planctomicrobium_unknown species
OTU35	8	382	9	0	143	3	0	29	3	0	31	8	0	304	3	Bacteria_Planctomycetota_Planctomycetes_Planctomycetales_Rubinisphaeraceae_unknown genus_unknown species
OTU208	1	35	0	0	19	0	0	1	0	0	0	0	0	73	0	Bacteria_Planctomycetota_Planctomycetes_Planctomycetales_Rubinisphaeraceae_unknown genus_unknown species
OTU248	3	1	0	0	0	0	0	6	1	67	0	0	18	11	1	Bacteria_Planctomycetota_Planctomycetes_Planctomycetales_Rubinisphaeraceae_unknown genus_unknown species
OTU47	0	11	98	0	41	65	0	170	56	1	127	115	0	0	63	Bacteria_Planctomycetota_Planctomycetes_Planctomycetales_unknown family_unknown genus_unknown species
OTU478	7	6	0	0	14	0	3	0	1	1	1	0	5	13	0	Bacteria_Planctomycetota_Planctomycetes_Planctomycetales_unknown family_unknown genus_unknown species
OTU649	2	11	2	0	14	0	0	0	0	0	1	0	0	5	0	Bacteria_Planctomycetota_Planctomycetes_Planctomycetales_unknown family_unknown genus_unknown species
OTU1181	0	0	2	0	0	3	0	0	0	0	0	7	0	0	2	Bacteria_Planctomycetota_Planctomycetes_unknown order_unknown family_unknown genus_unknown species
OTU120	0	5	39	0	9	20	1	38	15	1	58	48	0	1	6	Bacteria_Planctomycetota_SPG12-343-353-B69_unknown order_unknown family_unknown genus_unknown species
OTU124	0	1	40	0	9	22	0	24	19	1	42	66	0	1	16	Bacteria_Planctomycetota_SPG12-343-353-B69_unknown order_unknown family_unknown genus_unknown species
OTU232	0	3	29	0	2	8	0	16	7	0	6	41	0	0	7	Bacteria_Planctomycetota_SPG12-343-353-B69_unknown order_unknown family_unknown genus_unknown species
OTU290	0	4	23	0	11	8	0	16	3	0	16	16	0	0	1	Bacteria_Planctomycetota_SPG12-343-353-B69_unknown order_unknown family_unknown genus_unknown species
OTU300	0	0	24	0	1	5	0	1	8	0	6	24	0	0	11	Bacteria_Planctomycetota_SPG12-343-353-B69_unknown order_unknown family_unknown genus_unknown species
OTU339	0	1	20	0	7	8	0	10	8	0	6	21	0	0	1	Bacteria_Planctomycetota_SPG12-343-353-B69_unknown order_unknown family_unknown genus_unknown species
OTU447	0	0	12	0	0	6	0	2	6	2	5	17	0	0	7	Bacteria_Planctomycetota_SPG12-343-353-B69_unknown order_unknown family_unknown genus_unknown species
OTU474	0	0	14	0	0	4	0	1	3	0	3	20	0	0	2	Bacteria_Planctomycetota_SPG12-343-353-B69_unknown order_unknown family_unknown genus_unknown species
OTU535	0	0	6	0	0	4	1	0	5	0	2	15	0	0	3	Bacteria_Planctomycetota_SPG12-343-353-B69_unknown order_unknown family_unknown genus_unknown species
OTU551	0	0	7	0	1	2	0	12	3	0	6	9	0	0	1	Bacteria_Planctomycetota_SPG12-343-353-B69_unknown order_unknown family_unknown genus_unknown species
OTU563	0	0	8	0	0	2	0	1	2	1	2	18	0	0	3	Bacteria_Planctomycetota_SPG12-343-353-B69_unknown order_unknown family_unknown genus_unknown species
OTU605	0	2	21	0	6	8	0	6	6	1	3	20	0	0	6	Bacteria_Planctomycetota_SPG12-343-353-B69_unknown order_unknown family_unknown genus_unknown species
OTU623	0	0	8	0	0	3	0	0	4	0	1	13	0	0	3	Bacteria_Planctomycetota_SPG12-343-353-B69_unknown order_unknown family_unknown genus_unknown species
OTU708	0	2	5	0	1	2	0	5	0	1	8	5	0	0	4	Bacteria_Planctomycetota_SPG12-343-353-B69_unknown order_unknown family_unknown genus_unknown species
OTU737	0	0	6	0	0	4	0	1	3	0	0	14	0	0	9	Bacteria_Planctomycetota_SPG12-343-353-B69_unknown order_unknown family_unknown genus_unknown species
OTU756	0	0	5	0	5	1	0	5	1	0	5	5	0	0	3	Bacteria_Planctomycetota_SPG12-343-353-B69_unknown order_unknown family_unknown genus_unknown species
OTU830	0	0	7	0	0	2	0	3	3	0	1	8	0	0	4	Bacteria_Planctomycetota_SPG12-343-353-B69_unknown order_unknown family_unknown genus_unknown species
OTU881	0	0	3	0	0	10	0	2	0	0	0	8	0	0	0	Bacteria_Planctomycetota_SPG12-343-353-B69_unknown order_unknown family_unknown genus_unknown species
OTU894	0	0	3	0	0	1	0	0	6	0	0	4	0	0	3	Bacteria_Planctomycetota_SPG12-343-353-B69_unknown order_unknown family_unknown genus_unknown species
OTU944	0	0	3	0	0	1	0	0	1	0	0	13	0	0	0	Bacteria_Planctomycetota_SPG12-343-353-B69_unknown order_unknown family_unknown genus_unknown species
OTU951	0	0	4	0	0	1	0	0	2	2	0	7	0	0	2	Bacteria_Planctomycetota_SPG12-343-353-B69_unknown order_unknown family_unknown genus_unknown species
OTU954	0	0	9	0	0	4	0	0	0	1	1	3	0	0	1	Bacteria_Planctomycetota_SPG12-343-353-B69_unknown order_unknown family_unknown genus_unknown species
OTU1005	0	0	3	0	0	3	0	0	0	0	0	7	0	0	1	Bacteria_Planctomycetota_SPG12-343-353-B69_unknown order_unknown family_unknown genus_unknown species
OTU1075	0	0	9	0	0	1	0	1	3	0	2	9	0	0	3	Bacteria_Planctomycetota_SPG12-343-353-B69_unknown order_unknown family_unknown genus_unknown species
OTU1076	0	0	2	0	0	2	0	0	1	1	0	8	0	0	4	Bacteria_Planctomycetota_SPG12-343-353-B69_unknown order_unknown family_unknown genus_unknown species
OTU1102	0	0	1	0	0	4	0	0	2	0	1	8	0	0	2	Bacteria_Planctomycetota_SPG12-343-353-B69_unknown order_unknown family_unknown genus_unknown species
OTU1196	0	0	4	0	0	1	0	1	1	0	2	6	0	0	2	Bacteria_Planctomycetota_SPG12-343-353-B69_unknown order_unknown family_unknown genus_unknown species
OTU1398	0	0	5	0	0	1	0	0	2	0	0	1	0	0	8	Bacteria_Planctomycetota_SPG12-343-353-B69_unknown order_unknown family_unknown genus_unknown species
OTU349	0	13	3	0	11	0	0	25	0	1	9	0	0	1	0	Bacteria_Proteobacteria_Alphaproteobacteria_Defluviicoccales_unknown family_unknown genus_unknown species
OTU565	0	8	0	0	11	0	2	9	1	0	8	0	0	2	0	Bacteria_Proteobacteria_Alphaproteobacteria_Defluviicoccales_unknown family_unknown genus_unknown species
OTU884	0	0	0	0	10	0	0	6	0	0	0	0	0	0	0	Bacteria_Proteobacteria_Alphaproteobacteria_Defluviicoccales_unknown family_unknown genus_unknown species
OTU1026	1	1	0	14	0	0	0	0	0	1	0	0	1	0	0	Bacteria_Proteobacteria_Alphaproteobacteria_Defluviicoccales_unknown family_unknown genus_unknown species
OTU1346	0	0	0	13	0	0	0	0	0	4	0	0	2	0	0	Bacteria_Proteobacteria_Alphaproteobacteria_Defluviicoccales_unknown family_unknown genus_unknown species
OTU1160	0	5	0	0	1	0	0	3	0	0	5	0	0	1	0	Bacteria_Proteobacteria_Alphaproteobacteria_Elsterales_unknown family_unknown genus_metagenome
OTU1046	1	0	0	0	0	0	0	0	0	8	0	2	6	0	0	Bacteria_Proteobacteria_Alphaproteobacteria_Kordiimonadales_unknown family_unknown genus_unknown species
OTU371	0	2	1	0	5	0	0	41	0	0	14	1	0	1	0	Bacteria_Proteobacteria_Alphaproteobacteria_Multi-affiliation_Multi-affiliation_Multi-affiliation_Multi-affiliation
OTU307	12	0	2	58	0	1	8	1	0	2	0	1	0	0	0	Bacteria_Proteobacteria_Alphaproteobacteria_Parvibaculales_OCS116 clade_unknown genus_unknown species
OTU1007	0	0	0	18	0	0	0	0	0	1	0	0	0	0	0	Bacteria_Proteobacteria_Alphaproteobacteria_Puniceispirillales_SAR116 clade_Candidatus Puniceispirillum_unknown species
OTU297	5	1	0	128	0	0	7	0	0	27	2	1	6	0	0	Bacteria_Proteobacteria_Alphaproteobacteria_Puniceispirillales_SAR116 clade_unknown genus_unknown species
OTU552	0	0	1	66	0	0	0	0	0	2	1	0	0	0	0	Bacteria_Proteobacteria_Alphaproteobacteria_Puniceispirillales_SAR116 clade_unknown genus_unknown species
OTU734	0	4	1	0	5	0	0	11	0	0	5	0	0	0	0	Bacteria_Proteobacteria_Alphaproteobacteria_Puniceispirillales_SAR116 clade_unknown genus_unknown species
OTU765	2	0	0	1	0	0	7	0	0	12	0	0	1	1	0	Bacteria_Proteobacteria_Alphaproteobacteria_Puniceispirillales_SAR116 clade_unknown genus_unknown species
OTU1235	0	0	0	15	0	0	0	0	0	0	0	0	0	0	0	Bacteria_Proteobacteria_Alphaproteobacteria_Puniceispirillales_SAR116 clade_unknown genus_unknown species
OTU750	0	0	1	1	0	0	0	0	1	21	0	0	4	0	0	Bacteria_Proteobacteria_Alphaproteobacteria_Puniceispirillales_unknown family_unknown genus_unknown species
OTU1029	0	0	0	17	2	0	0	0	0	1	0	0	0	0	0	Bacteria_Proteobacteria_Alphaproteobacteria_Puniceispirillales_unknown family_unknown genus_unknown species
OTU1098	2	0	0	1	0	0	0	0	0	7	0	0	5	0	0	Bacteria_Proteobacteria_Alphaproteobacteria_Rhizobiales_KF-JG30-B3_unknown genus_unknown species
OTU889	0	4	0	0	1	0	0	1	0	0	2	0	0	9	0	Bacteria_Proteobacteria_Alphaproteobacteria_Rhizobiales_Methyloligellaceae_unknown genus_unknown species
OTU479	2	11	0	0	7	0	2	8	0	4	10	0	2	1	0	Bacteria_Proteobacteria_Alphaproteobacteria_Rhizobiales_Rhizobiales Incertae Sedis_Bauldia_unknown species
OTU393	0	31	0	0	14	0	0	3	0	0	9	0	0	0	1	Bacteria_Proteobacteria_Alphaproteobacteria_Rhodobacterales_Rhodobacteraceae_Flavimaricola_unknown species
OTU869	0	14	4	0	1	1	0	0	0	0	5	0	0	0	0	Bacteria_Proteobacteria_Alphaproteobacteria_Rhodobacterales_Rhodobacteraceae_Flavimaricola_unknown species
OTU105	9	0	1	167	2	0	8	2	0	64	0	0	24	0	0	Bacteria_Proteobacteria_Alphaproteobacteria_Rhodobacterales_Rhodobacteraceae_Multi-affiliation_Multi-affiliation
OTU263	0	0	1	97	1	0	0	0	0	5	0	0	2	0	0	Bacteria_Proteobacteria_Alphaproteobacteria_Rhodobacterales_Rhodobacteraceae_Multi-affiliation_Multi-affiliation
OTU436	0	29	3	0	3	6	0	1	0	0	9	2	0	1	2	Bacteria_Proteobacteria_Alphaproteobacteria_Rhodobacterales_Rhodobacteraceae_Multi-affiliation_Multi-affiliation
OTU733	3	0	0	11	0	0	2	0	0	6	0	0	6	0	0	Bacteria_Proteobacteria_Alphaproteobacteria_Rhodobacterales_Rhodobacteraceae_Multi-affiliation_Multi-affiliation
OTU799	0	9	0	0	8	0	0	3	0	0	5	0	0	0	0	Bacteria_Proteobacteria_Alphaproteobacteria_Rhodobacterales_Rhodobacteraceae_Multi-affiliation_Multi-affiliation
OTU815	6	1	1	0	5	0	5	0	0	18	0	2	0	1	0	Bacteria_Proteobacteria_Alphaproteobacteria_Rhodobacterales_Rhodobacteraceae_Multi-affiliation_Multi-affiliation
OTU322	6	0	0	26	0	0	4	0	0	41	0	0	2	0	0	Bacteria_Proteobacteria_Alphaproteobacteria_Rhodobacterales_Rhodobacteraceae_Planktomarina_unknown species
OTU1078	0	0	0	0	1	0	0	2	3	1	4	4	0	0	0	Bacteria_Proteobacteria_Alphaproteobacteria_Rhodobacterales_Rhodobacteraceae_Roseobacter clade NAC11-7 lineage_unknown species
OTU372	0	0	0	94	0	0	0	0	0	3	0	0	1	0	0	Bacteria_Proteobacteria_Alphaproteobacteria_Rhodobacterales_Rhodobacteraceae_unknown genus_unknown species
OTU421	9	0	0	14	0	0	11	0	0	17	2	0	6	0	0	Bacteria_Proteobacteria_Alphaproteobacteria_Rhodobacterales_Rhodobacteraceae_unknown genus_unknown species
OTU604	0	2	3	0	5	2	0	0	2	0	0	20	0	0	2	Bacteria_Proteobacteria_Alphaproteobacteria_Rhodobacterales_Rhodobacteraceae_unknown genus_unknown species
OTU632	3	0	0	7	0	0	5	0	0	19	1	0	3	0	0	Bacteria_Proteobacteria_Alphaproteobacteria_Rhodobacterales_Rhodobacteraceae_unknown genus_unknown species
OTU1169	0	0	0	0	2	0	9	0	0	3	1	1	1	0	0	Bacteria_Proteobacteria_Alphaproteobacteria_Rhodobacterales_Rhodobacteraceae_unknown genus_unknown species
OTU399	0	10	0	0	1	0	0	33	0	0	8	0	0	4	0	Bacteria_Proteobacteria_Alphaproteobacteria_Rhodospirillales_Magnetospiraceae_unknown genus_unknown species
OTU401	0	4	0	0	23	0	0	18	0	0	12	0	0	1	1	Bacteria_Proteobacteria_Alphaproteobacteria_Rhodospirillales_Magnetospiraceae_unknown genus_unknown species
OTU530	0	9	3	0	3	0	0	15	0	0	12	0	0	1	0	Bacteria_Proteobacteria_Alphaproteobacteria_Rhodospirillales_Magnetospiraceae_unknown genus_unknown species
OTU615	0	11	5	0	0	0	0	17	1	0	6	2	0	0	0	Bacteria_Proteobacteria_Alphaproteobacteria_Rhodospirillales_Magnetospiraceae_unknown genus_unknown species
OTU697	0	2	0	0	2	1	0	12	0	0	12	2	0	0	0	Bacteria_Proteobacteria_Alphaproteobacteria_Rhodospirillales_Magnetospiraceae_unknown genus_unknown species
OTU864	0	1	4	0	3	0	0	6	1	0	2	5	0	0	0	Bacteria_Proteobacteria_Alphaproteobacteria_Rhodospirillales_Magnetospiraceae_unknown genus_unknown species
OTU549	4	0	0	7	0	0	0	0	0	35	0	0	0	0	0	Bacteria_Proteobacteria_Alphaproteobacteria_Rhodospirillales_Rhodospirillaceae_unknown genus_unknown species
OTU643	0	0	6	0	0	0	0	0	0	0	2	19	0	0	1	Bacteria_Proteobacteria_Alphaproteobacteria_Rhodospirillales_unknown family_unknown genus_unknown species
OTU326	0	25	0	0	67	0	0	0	2	0	0	0	0	0	0	Bacteria_Proteobacteria_Alphaproteobacteria_Rickettsiales_AB1_unknown genus_unknown species
OTU721	0	4	0	9	4	0	0	0	0	7	0	0	1	1	0	Bacteria_Proteobacteria_Alphaproteobacteria_Rickettsiales_Fokiniaceae_MD3-55_unknown species
OTU906	0	6	0	0	10	0	0	0	0	0	0	0	0	1	0	Bacteria_Proteobacteria_Alphaproteobacteria_Rickettsiales_Fokiniaceae_MD3-55_unknown species
OTU1125	0	0	0	14	0	0	0	0	0	0	0	0	0	0	0	Bacteria_Proteobacteria_Alphaproteobacteria_Rickettsiales_Mitochondria_unknown genus_unknown species
OTU1458	0	6	0	0	0	0	0	5	0	0	3	0	0	0	0	Bacteria_Proteobacteria_Alphaproteobacteria_Rickettsiales_Rickettsiaceae_unknown genus_unknown species
OTU75	17	7	0	169	3	2	43	2	0	148	4	3	41	3	0	Bacteria_Proteobacteria_Alphaproteobacteria_SAR11 clade_Clade I_Clade Ia_Multi-affiliation
OTU88	11	2	0	225	5	0	10	0	0	87	3	0	14	0	0	Bacteria_Proteobacteria_Alphaproteobacteria_SAR11 clade_Clade I_Clade Ia_unknown species
OTU569	2	2	0	18	2	0	2	1	0	35	1	0	5	2	0	Bacteria_Proteobacteria_Alphaproteobacteria_SAR11 clade_Clade I_Multi-affiliation_Multi-affiliation
OTU676	1	0	0	19	0	0	0	0	0	14	0	0	6	0	0	Bacteria_Proteobacteria_Alphaproteobacteria_SAR11 clade_Clade I_Multi-affiliation_Multi-affiliation
OTU1363	1	6	0	0	1	0	2	0	0	10	0	0	0	2	0	Bacteria_Proteobacteria_Alphaproteobacteria_SAR11 clade_Clade I_Multi-affiliation_Multi-affiliation
OTU375	5	1	0	55	0	0	7	2	0	32	0	0	2	0	0	Bacteria_Proteobacteria_Alphaproteobacteria_SAR11 clade_Clade II_unknown genus_unknown species
OTU736	1	0	0	23	0	0	0	0	0	2	0	0	1	0	0	Bacteria_Proteobacteria_Alphaproteobacteria_SAR11 clade_Clade III_unknown genus_Multi-affiliation
OTU278	1	0	1	61	0	0	7	0	0	22	1	0	5	2	0	Bacteria_Proteobacteria_Alphaproteobacteria_SAR11 clade_Clade IV_unknown genus_marine metagenome
OTU285	4	0	0	87	0	0	2	0	0	23	0	0	4	0	0	Bacteria_Proteobacteria_Alphaproteobacteria_SAR11 clade_Multi-affiliation_Multi-affiliation_Multi-affiliation
OTU504	2	0	2	66	1	0	2	0	0	21	1	0	8	0	1	Bacteria_Proteobacteria_Alphaproteobacteria_SAR11 clade_Multi-affiliation_Multi-affiliation_Multi-affiliation
OTU833	0	0	0	16	0	0	1	0	0	7	0	0	3	0	0	Bacteria_Proteobacteria_Alphaproteobacteria_SAR11 clade_unknown family_unknown genus_unknown species
OTU1097	0	0	0	0	0	0	0	4	0	0	0	5	0	0	5	Bacteria_Proteobacteria_Alphaproteobacteria_Sphingomonadales_Sphingomonadaceae_Novosphingobium_Novosphingobium sp.
OTU577	0	0	0	0	3	0	0	11	0	0	13	1	0	8	2	Bacteria_Proteobacteria_Alphaproteobacteria_Sphingomonadales_Sphingomonadaceae_Sphingobium_Multi-affiliation
OTU755	0	0	0	0	0	0	5	10	3	0	5	0	0	4	0	Bacteria_Proteobacteria_Alphaproteobacteria_Sphingomonadales_Sphingomonadaceae_Sphingomonas_Multi-affiliation
OTU209	0	0	0	131	0	0	0	0	0	1	0	0	3	0	0	Bacteria_Proteobacteria_Alphaproteobacteria_Thalassobaculales_Nisaeaceae_OM75 clade_unknown species
OTU962	0	1	0	12	0	0	0	0	0	0	1	0	2	0	0	Bacteria_Proteobacteria_Alphaproteobacteria_Thalassobaculales_unknown family_unknown genus_unknown species
OTU965	1	3	0	2	3	0	0	3	0	3	0	0	1	2	0	Bacteria_Proteobacteria_Alphaproteobacteria_unknown order_unknown family_unknown genus_unknown species
OTU186	0	0	20	0	2	16	0	55	8	2	10	23	0	2	10	Bacteria_Proteobacteria_Alphaproteobacteria_Zavarziniales_unknown family_unknown genus_metagenome
OTU599	0	1	3	0	7	5	0	19	0	0	7	5	0	0	0	Bacteria_Proteobacteria_Alphaproteobacteria_Zavarziniales_unknown family_unknown genus_metagenome
OTU796	0	3	0	0	1	0	0	13	0	0	2	0	0	4	0	Bacteria_Proteobacteria_Alphaproteobacteria_Zavarziniales_unknown family_unknown genus_metagenome
OTU43	0	29	169	1	51	33	0	121	42	5	92	172	0	10	10	Bacteria_Proteobacteria_Gammaproteobacteria_Arenicellales_Arenicellaceae_unknown genus_unknown species
OTU1320	1	1	0	0	0	0	1	0	0	13	0	4	1	0	0	Bacteria_Proteobacteria_Gammaproteobacteria_Arenicellales_Arenicellaceae_unknown genus_unknown species
OTU519	0	15	0	0	6	0	0	9	0	0	14	0	0	0	0	Bacteria_Proteobacteria_Gammaproteobacteria_B2M28_unknown family_unknown genus_unknown species
OTU760	0	2	0	0	11	0	0	3	2	0	9	2	0	3	0	Bacteria_Proteobacteria_Gammaproteobacteria_B2M28_unknown family_unknown genus_unknown species
OTU135	6	8	15	17	27	47	36	27	8	29	12	31	0	0	0	Bacteria_Proteobacteria_Gammaproteobacteria_Burkholderiales_Comamonadaceae_Multi-affiliation_Multi-affiliation
OTU184	10	3	14	2	33	18	15	15	8	10	16	10	0	1	0	Bacteria_Proteobacteria_Gammaproteobacteria_Burkholderiales_Comamonadaceae_Multi-affiliation_Multi-affiliation
OTU1014	0	2	1	2	2	4	3	2	0	0	1	1	0	0	0	Bacteria_Proteobacteria_Gammaproteobacteria_Burkholderiales_Comamonadaceae_Multi-affiliation_Multi-affiliation
OTU987	3	0	6	1	3	5	0	4	1	0	1	0	0	0	1	Bacteria_Proteobacteria_Gammaproteobacteria_Burkholderiales_Comamonadaceae_Polaromonas_Multi-affiliation
OTU1093	0	0	0	0	9	1	0	0	3	3	0	0	0	0	0	Bacteria_Proteobacteria_Gammaproteobacteria_Burkholderiales_Comamonadaceae_Polaromonas_unknown species
OTU814	1	1	1	0	3	5	3	6	0	1	3	1	0	0	0	Bacteria_Proteobacteria_Gammaproteobacteria_Burkholderiales_Comamonadaceae_Rhizobacter_Multi-affiliation
OTU1240	0	0	0	0	3	3	1	3	0	3	2	0	0	0	0	Bacteria_Proteobacteria_Gammaproteobacteria_Burkholderiales_Comamonadaceae_unknown genus_Multi-affiliation
OTU1250	2	2	1	0	4	0	0	5	0	0	1	0	0	0	0	Bacteria_Proteobacteria_Gammaproteobacteria_Burkholderiales_Methylophilaceae_Multi-affiliation_Multi-affiliation
OTU859	7	0	0	2	0	0	5	0	0	5	0	0	0	0	0	Bacteria_Proteobacteria_Gammaproteobacteria_Burkholderiales_Methylophilaceae_OM43 clade_unknown species
OTU966	1	1	1	0	2	0	9	0	0	8	0	0	0	0	0	Bacteria_Proteobacteria_Gammaproteobacteria_Burkholderiales_Methylophilaceae_OM43 clade_unknown species
OTU1123	0	0	0	7	0	0	1	0	1	8	0	0	2	0	0	Bacteria_Proteobacteria_Gammaproteobacteria_Burkholderiales_Methylophilaceae_OM43 clade_unknown species
OTU336	1	0	2	1	49	17	0	0	2	2	0	0	0	0	0	Bacteria_Proteobacteria_Gammaproteobacteria_Burkholderiales_Methylophilaceae_UBA6140_methylotrophic bacterium RS-M7
OTU648	0	1	2	10	0	2	0	2	3	1	4	0	0	1	0	Bacteria_Proteobacteria_Gammaproteobacteria_Burkholderiales_MWH-UniP1 aquatic group_unknown genus_unknown species
OTU1211	0	0	0	0	1	2	0	7	1	0	3	1	0	0	0	Bacteria_Proteobacteria_Gammaproteobacteria_Burkholderiales_Nitrosomonadaceae_Ellin6067_unknown species
OTU457	1	0	0	35	0	0	0	0	0	4	0	0	6	0	0	Bacteria_Proteobacteria_Gammaproteobacteria_Burkholderiales_Nitrosomonadaceae_IS-44_unknown species
OTU861	0	8	1	1	3	1	2	7	0	0	1	1	0	0	0	Bacteria_Proteobacteria_Gammaproteobacteria_Burkholderiales_SC-I-84_unknown genus_unknown species
OTU606	0	1	6	0	2	3	0	4	4	1	1	11	0	2	3	Bacteria_Proteobacteria_Gammaproteobacteria_Chromatiales_Sedimenticolaceae_Sedimenticola_unknown species
OTU28	0	90	75	0	143	10	0	344	10	1	187	45	0	14	3	Bacteria_Proteobacteria_Gammaproteobacteria_Ectothiorhodospirales_Ectothiorhodospiraceae_unknown genus_unknown species
OTU356	0	1	16	0	4	1	0	30	2	1	13	19	0	2	1	Bacteria_Proteobacteria_Gammaproteobacteria_Ectothiorhodospirales_Thioalkalispiraceae_Thioalkalispira-Sulfurivermis_unknown species
OTU570	0	0	12	0	2	3	0	7	0	0	3	12	0	0	4	Bacteria_Proteobacteria_Gammaproteobacteria_Ectothiorhodospirales_Thioalkalispiraceae_Thioalkalispira-Sulfurivermis_unknown species
OTU461	0	5	0	2	9	0	1	2	0	0	0	0	1	35	0	Bacteria_Proteobacteria_Gammaproteobacteria_Enterobacterales_Pseudoalteromonadaceae_Pseudoalteromonas_Multi-affiliation
OTU797	0	6	0	1	5	0	0	0	0	0	0	0	1	11	0	Bacteria_Proteobacteria_Gammaproteobacteria_Enterobacterales_Vibrionaceae_Photobacterium_Multi-affiliation
OTU258	0	26	5	0	0	0	0	28	0	0	37	4	0	0	0	Bacteria_Proteobacteria_Gammaproteobacteria_eub62A3_unknown family_unknown genus_unknown species
OTU619	0	11	0	0	0	0	0	5	0	0	15	0	0	0	0	Bacteria_Proteobacteria_Gammaproteobacteria_eub62A3_unknown family_unknown genus_unknown species
OTU922	0	1	0	0	0	0	0	5	0	0	3	0	0	7	0	Bacteria_Proteobacteria_Gammaproteobacteria_Francisellales_Francisellaceae_Francisella_unknown species
OTU1077	0	2	0	0	5	0	0	3	0	0	3	0	0	1	0	Bacteria_Proteobacteria_Gammaproteobacteria_Legionellales_Legionellaceae_unknown genus_unknown species
OTU225	0	9	8	0	16	5	0	23	5	0	21	24	0	3	4	Bacteria_Proteobacteria_Gammaproteobacteria_Methylococcales_Methylomonadaceae_Marine Methylotrophic Group 2_Methylococcaceae bacterium SF-BR
OTU24	0	54	37	0	107	15	0	499	18	1	212	43	0	10	14	Bacteria_Proteobacteria_Gammaproteobacteria_Methylococcales_Methylomonadaceae_Methylobacter_unknown species
OTU908	0	0	3	0	0	1	0	0	3	0	0	20	0	0	6	Bacteria_Proteobacteria_Gammaproteobacteria_Methylococcales_Methylomonadaceae_Methyloprofundus_Methyloprofundus sedimenti
OTU380	0	18	1	0	17	0	0	15	1	0	12	1	0	4	0	Bacteria_Proteobacteria_Gammaproteobacteria_Methylococcales_Methylomonadaceae_Milano-WF1B-03_unknown species
OTU333	0	10	1	0	21	3	0	15	1	0	23	5	0	2	0	Bacteria_Proteobacteria_Gammaproteobacteria_Methylococcales_Methylomonadaceae_pItb-vmat-59_unknown species
OTU59	0	66	73	0	124	17	0	98	44	3	46	112	0	9	16	Bacteria_Proteobacteria_Gammaproteobacteria_Multi-affiliation_Multi-affiliation_Multi-affiliation_Multi-affiliation
OTU560	0	4	0	0	9	1	0	8	5	0	0	15	0	0	2	Bacteria_Proteobacteria_Gammaproteobacteria_Multi-affiliation_Multi-affiliation_Multi-affiliation_Multi-affiliation
OTU839	0	6	1	0	3	0	0	7	0	0	5	0	0	1	0	Bacteria_Proteobacteria_Gammaproteobacteria_Multi-affiliation_Multi-affiliation_Multi-affiliation_Multi-affiliation
OTU851	1	1	0	0	0	0	22	0	0	0	0	0	0	0	0	Bacteria_Proteobacteria_Gammaproteobacteria_Multi-affiliation_Multi-affiliation_Multi-affiliation_Multi-affiliation
OTU212	0	50	0	0	0	0	0	48	0	0	27	0	0	0	0	Bacteria_Proteobacteria_Gammaproteobacteria_Nitrosococcales_Nitrosococcaceae_Cm1-21_unknown species
OTU488	3	0	0	24	0	0	0	1	0	19	0	0	2	0	0	Bacteria_Proteobacteria_Gammaproteobacteria_Pseudomonadales_Halieaceae_OM60(NOR5) clade_unknown species
OTU917	2	0	0	20	0	1	0	0	0	7	0	1	4	0	0	Bacteria_Proteobacteria_Gammaproteobacteria_Pseudomonadales_Halieaceae_OM60(NOR5) clade_unknown species
OTU53	0	0	0	0	0	0	2	127	5	0	359	2	23	101	23	Bacteria_Proteobacteria_Gammaproteobacteria_Pseudomonadales_Moraxellaceae_Acinetobacter_Multi-affiliation
OTU582	2	0	0	37	0	0	0	0	0	0	0	0	0	0	0	Bacteria_Proteobacteria_Gammaproteobacteria_Pseudomonadales_Porticoccaceae_SAR92 clade_unknown species
OTU1032	0	0	0	17	0	0	0	1	0	0	0	0	1	0	0	Bacteria_Proteobacteria_Gammaproteobacteria_Pseudomonadales_Pseudohongiellaceae_Pseudohongiella_Multi-affiliation
OTU170	0	0	0	0	0	0	2	2	0	1	49	70	16	6	12	Bacteria_Proteobacteria_Gammaproteobacteria_Pseudomonadales_Pseudomonadaceae_Pseudomonas_Multi-affiliation
OTU571	3	4	1	4	1	4	2	2	4	1	7	7	0	0	0	Bacteria_Proteobacteria_Gammaproteobacteria_Pseudomonadales_Pseudomonadaceae_Pseudomonas_Multi-affiliation
OTU977	5	4	3	1	1	0	6	0	1	1	0	2	0	0	0	Bacteria_Proteobacteria_Gammaproteobacteria_Pseudomonadales_Pseudomonadaceae_Pseudomonas_Multi-affiliation
OTU1218	0	0	0	1	7	0	0	4	1	1	4	2	0	1	1	Bacteria_Proteobacteria_Gammaproteobacteria_Pseudomonadales_Pseudomonadaceae_Pseudomonas_Multi-affiliation
OTU1313	0	0	0	0	0	0	0	8	0	0	1	4	0	5	0	Bacteria_Proteobacteria_Gammaproteobacteria_Pseudomonadales_Pseudomonadaceae_Pseudomonas_Multi-affiliation
OTU659	0	0	0	32	0	0	0	0	0	0	0	0	2	0	0	Bacteria_Proteobacteria_Gammaproteobacteria_Pseudomonadales_SAR86 clade_unknown genus_Multi-affiliation
OTU952	0	0	0	18	0	0	4	0	0	0	0	0	0	0	0	Bacteria_Proteobacteria_Gammaproteobacteria_Pseudomonadales_SAR86 clade_unknown genus_Multi-affiliation
OTU397	2	7	0	30	0	0	14	0	0	3	4	0	3	2	0	Bacteria_Proteobacteria_Gammaproteobacteria_Pseudomonadales_SAR86 clade_unknown genus_unknown species
OTU843	0	0	0	15	0	0	7	0	0	1	0	0	1	0	0	Bacteria_Proteobacteria_Gammaproteobacteria_Pseudomonadales_SAR86 clade_unknown genus_unknown species
OTU313	3	1	0	23	9	0	25	2	0	10	1	1	9	2	0	Bacteria_Proteobacteria_Gammaproteobacteria_Pseudomonadales_Thioglobaceae_SUP05 cluster_unknown species
OTU93	0	115	5	0	94	2	0	56	1	0	42	3	0	13	1	Bacteria_Proteobacteria_Gammaproteobacteria_Steroidobacterales_Woeseiaceae_Woeseia_unknown species
OTU537	23	0	0	0	1	0	5	0	0	14	0	1	1	0	0	Bacteria_Proteobacteria_Gammaproteobacteria_Steroidobacterales_Woeseiaceae_Woeseia_unknown species
OTU767	6	1	0	2	0	0	21	0	0	5	0	0	1	1	0	Bacteria_Proteobacteria_Gammaproteobacteria_Steroidobacterales_Woeseiaceae_Woeseia_unknown species
OTU817	8	1	0	0	9	0	1	0	0	3	0	0	0	0	0	Bacteria_Proteobacteria_Gammaproteobacteria_Steroidobacterales_Woeseiaceae_Woeseia_unknown species
OTU586	0	3	12	0	1	0	0	3	0	0	1	16	0	0	2	Bacteria_Proteobacteria_Gammaproteobacteria_Thiomicrospirales_Thiomicrospiraceae_endosymbionts_unknown species
OTU947	1	0	0	26	0	0	1	0	0	6	0	0	2	0	0	Bacteria_Proteobacteria_Gammaproteobacteria_Thiotrichales_Thiotrichaceae_unknown genus_unknown species
OTU334	9	3	0	41	7	0	14	1	0	16	0	0	9	2	0	Bacteria_Proteobacteria_Gammaproteobacteria_UBA10353 marine group_unknown family_unknown genus_unknown species
OTU725	0	17	6	0	0	0	2	1	0	0	1	0	1	2	0	Bacteria_Proteobacteria_Gammaproteobacteria_UBA10353 marine group_unknown family_unknown genus_unknown species
OTU879	1	3	2	0	7	0	4	2	0	0	0	1	0	3	0	Bacteria_Proteobacteria_Gammaproteobacteria_UBA10353 marine group_unknown family_unknown genus_unknown species
OTU907	0	0	2	0	0	2	0	3	2	0	3	6	0	0	1	Bacteria_Proteobacteria_Gammaproteobacteria_unknown order_unknown family_unknown genus_unknown species
OTU617	0	0	0	2	6	2	4	9	2	3	6	1	0	0	0	Bacteria_Proteobacteria_Gammaproteobacteria_Xanthomonadales_Xanthomonadaceae_Arenimonas_unknown species
OTU202	0	10	0	0	0	0	0	89	0	0	41	0	0	0	0	Bacteria_Proteobacteria_Magnetococcia_Magnetococcales_Magnetococcaceae_Magnetococcus_magnetic coccus MP17
OTU114	0	84	0	0	4	0	0	174	0	0	48	0	0	0	0	Bacteria_Proteobacteria_Magnetococcia_Magnetococcales_Magnetococcaceae_Magnetococcus_unknown species
OTU155	0	105	0	0	0	0	0	41	0	0	64	0	0	0	0	Bacteria_Proteobacteria_Magnetococcia_Magnetococcales_Magnetococcaceae_Magnetococcus_unknown species
OTU224	0	90	0	0	1	0	0	58	0	0	14	0	0	0	0	Bacteria_Proteobacteria_Magnetococcia_Magnetococcales_Magnetococcaceae_Magnetococcus_unknown species
OTU291	0	0	0	0	0	0	0	88	0	0	22	0	0	0	0	Bacteria_Proteobacteria_Magnetococcia_Magnetococcales_Magnetococcaceae_Magnetococcus_unknown species
OTU311	0	13	0	0	0	0	0	57	0	0	13	0	0	0	0	Bacteria_Proteobacteria_Magnetococcia_Magnetococcales_Magnetococcaceae_Magnetococcus_unknown species
OTU315	0	1	0	0	0	0	0	54	0	0	26	0	0	0	0	Bacteria_Proteobacteria_Magnetococcia_Magnetococcales_Magnetococcaceae_Magnetococcus_unknown species
OTU367	0	15	0	0	0	0	0	56	0	0	25	0	0	0	0	Bacteria_Proteobacteria_Magnetococcia_Magnetococcales_Magnetococcaceae_Magnetococcus_unknown species
OTU384	0	11	0	0	0	0	0	48	0	0	12	0	0	0	0	Bacteria_Proteobacteria_Magnetococcia_Magnetococcales_Magnetococcaceae_Magnetococcus_unknown species
OTU689	0	28	0	0	0	0	0	9	0	0	0	0	0	0	0	Bacteria_Proteobacteria_Magnetococcia_Magnetococcales_Magnetococcaceae_Magnetococcus_unknown species
OTU899	0	5	0	0	0	0	0	12	0	0	3	0	0	0	0	Bacteria_Proteobacteria_Magnetococcia_Magnetococcales_Magnetococcaceae_Magnetococcus_unknown species
OTU924	0	2	0	0	2	0	0	10	0	0	3	0	0	0	0	Bacteria_Proteobacteria_Magnetococcia_Magnetococcales_Magnetococcaceae_Magnetococcus_unknown species
OTU237	0	46	2	0	16	0	0	19	0	0	10	0	0	16	0	Bacteria_RCP2-54_unknown class_unknown order_unknown family_unknown genus_hydrothermal vent metagenome
OTU34	0	192	11	0	81	0	0	305	0	0	208	1	0	23	0	Bacteria_SAR324 clade(Marine group B)_unknown class_unknown order_unknown family_unknown genus_unknown species
OTU190	0	2	0	125	6	0	1	6	0	4	1	1	1	2	0	Bacteria_SAR324 clade(Marine group B)_unknown class_unknown order_unknown family_unknown genus_unknown species
OTU427	0	3	1	0	3	1	0	38	1	0	11	1	0	2	0	Bacteria_SAR324 clade(Marine group B)_unknown class_unknown order_unknown family_unknown genus_unknown species
OTU475	0	0	9	0	1	1	0	12	2	0	10	16	0	0	1	Bacteria_SAR324 clade(Marine group B)_unknown class_unknown order_unknown family_unknown genus_unknown species
OTU518	1	13	0	0	6	0	6	5	1	0	10	0	0	0	0	Bacteria_SAR324 clade(Marine group B)_unknown class_unknown order_unknown family_unknown genus_unknown species
OTU769	0	0	6	0	0	2	0	8	2	0	7	8	0	1	1	Bacteria_SAR324 clade(Marine group B)_unknown class_unknown order_unknown family_unknown genus_unknown species
OTU1193	0	0	5	0	0	3	0	4	0	0	2	0	0	0	1	Bacteria_SAR324 clade(Marine group B)_unknown class_unknown order_unknown family_unknown genus_unknown species
OTU1276	0	0	2	0	0	1	0	0	2	0	0	7	0	0	2	Bacteria_SAR324 clade(Marine group B)_unknown class_unknown order_unknown family_unknown genus_unknown species
OTU73	0	0	71	1	15	28	0	71	38	2	35	133	0	0	13	Bacteria_Spirochaetota_Spirochaetia_Spirochaetales_Spirochaetaceae_Sediminispirochaeta_unknown species
OTU122	0	2	41	0	1	16	0	34	54	0	21	76	0	0	11	Bacteria_Spirochaetota_Spirochaetia_Spirochaetales_Spirochaetaceae_Sediminispirochaeta_unknown species
OTU127	0	0	39	0	10	8	1	50	23	1	28	56	0	0	10	Bacteria_Spirochaetota_Spirochaetia_Spirochaetales_Spirochaetaceae_Sediminispirochaeta_unknown species
OTU178	0	1	28	0	7	8	0	30	18	0	13	44	0	0	6	Bacteria_Spirochaetota_Spirochaetia_Spirochaetales_Spirochaetaceae_Sediminispirochaeta_unknown species
OTU256	0	4	12	0	6	5	0	17	21	0	15	29	0	0	3	Bacteria_Spirochaetota_Spirochaetia_Spirochaetales_Spirochaetaceae_Sediminispirochaeta_unknown species
OTU264	0	2	13	0	7	4	0	26	8	0	15	25	0	0	1	Bacteria_Spirochaetota_Spirochaetia_Spirochaetales_Spirochaetaceae_Sediminispirochaeta_unknown species
OTU288	0	6	9	0	0	3	0	38	7	0	14	5	0	0	2	Bacteria_Spirochaetota_Spirochaetia_Spirochaetales_Spirochaetaceae_Sediminispirochaeta_unknown species
OTU403	0	3	16	0	6	5	0	21	5	0	13	19	0	0	5	Bacteria_Spirochaetota_Spirochaetia_Spirochaetales_Spirochaetaceae_Sediminispirochaeta_unknown species
OTU435	0	0	14	0	0	3	0	5	3	0	10	21	0	0	2	Bacteria_Spirochaetota_Spirochaetia_Spirochaetales_Spirochaetaceae_Sediminispirochaeta_unknown species
OTU437	0	4	5	0	5	0	0	32	0	0	10	1	0	0	0	Bacteria_Spirochaetota_Spirochaetia_Spirochaetales_Spirochaetaceae_Sediminispirochaeta_unknown species
OTU492	0	0	9	0	3	1	0	3	2	1	8	17	0	0	0	Bacteria_Spirochaetota_Spirochaetia_Spirochaetales_Spirochaetaceae_Sediminispirochaeta_unknown species
OTU493	0	1	7	0	4	7	0	19	7	0	10	10	0	0	2	Bacteria_Spirochaetota_Spirochaetia_Spirochaetales_Spirochaetaceae_Sediminispirochaeta_unknown species
OTU501	0	0	11	0	0	4	0	4	4	1	4	14	0	0	2	Bacteria_Spirochaetota_Spirochaetia_Spirochaetales_Spirochaetaceae_Sediminispirochaeta_unknown species
OTU517	0	3	3	0	4	2	0	17	0	0	6	4	0	0	2	Bacteria_Spirochaetota_Spirochaetia_Spirochaetales_Spirochaetaceae_Sediminispirochaeta_unknown species
OTU523	0	0	6	0	0	7	0	0	9	0	1	21	0	0	2	Bacteria_Spirochaetota_Spirochaetia_Spirochaetales_Spirochaetaceae_Sediminispirochaeta_unknown species
OTU554	0	0	5	0	1	2	0	14	3	0	8	4	0	0	0	Bacteria_Spirochaetota_Spirochaetia_Spirochaetales_Spirochaetaceae_Sediminispirochaeta_unknown species
OTU601	0	1	15	0	1	3	0	16	10	1	2	14	0	0	3	Bacteria_Spirochaetota_Spirochaetia_Spirochaetales_Spirochaetaceae_Sediminispirochaeta_unknown species
OTU687	0	0	5	0	1	1	0	1	9	0	7	10	0	0	0	Bacteria_Spirochaetota_Spirochaetia_Spirochaetales_Spirochaetaceae_Sediminispirochaeta_unknown species
OTU801	0	0	7	0	0	2	0	2	6	0	0	8	0	0	0	Bacteria_Spirochaetota_Spirochaetia_Spirochaetales_Spirochaetaceae_Sediminispirochaeta_unknown species
OTU929	0	0	3	0	4	1	0	4	1	0	3	2	0	0	0	Bacteria_Spirochaetota_Spirochaetia_Spirochaetales_Spirochaetaceae_Sediminispirochaeta_unknown species
OTU974	0	0	1	0	0	2	0	0	2	0	1	10	0	0	1	Bacteria_Spirochaetota_Spirochaetia_Spirochaetales_Spirochaetaceae_Sediminispirochaeta_unknown species
OTU1161	0	0	2	0	1	2	0	6	1	0	1	1	0	0	0	Bacteria_Spirochaetota_Spirochaetia_Spirochaetales_Spirochaetaceae_Sediminispirochaeta_unknown species
OTU1186	0	0	2	0	0	1	0	5	1	0	4	5	0	0	0	Bacteria_Spirochaetota_Spirochaetia_Spirochaetales_Spirochaetaceae_Sediminispirochaeta_unknown species
OTU154	0	5	36	0	17	3	0	48	10	1	42	24	0	0	1	Bacteria_Spirochaetota_Spirochaetia_Spirochaetales_Spirochaetaceae_Sphaerochaeta_unknown species
OTU335	0	0	14	0	0	12	0	2	32	1	3	63	0	0	11	Bacteria_Spirochaetota_Spirochaetia_Spirochaetales_Spirochaetaceae_Spirochaeta 2_Multi-affiliation
OTU68	0	4	121	0	6	33	0	50	58	3	50	155	0	0	13	Bacteria_Spirochaetota_Spirochaetia_Spirochaetales_Spirochaetaceae_Spirochaeta 2_unknown species
OTU350	0	0	14	0	0	9	0	1	13	2	0	26	0	0	4	Bacteria_Spirochaetota_Spirochaetia_Spirochaetales_Spirochaetaceae_Spirochaeta 2_unknown species
OTU357	0	1	8	0	0	3	0	16	9	0	7	20	0	0	2	Bacteria_Spirochaetota_Spirochaetia_Spirochaetales_Spirochaetaceae_Spirochaeta 2_unknown species
OTU548	0	0	6	0	0	5	0	1	4	0	6	13	0	0	1	Bacteria_Spirochaetota_Spirochaetia_Spirochaetales_Spirochaetaceae_Spirochaeta 2_unknown species
OTU585	0	0	8	0	0	4	0	1	11	0	0	13	0	0	2	Bacteria_Spirochaetota_Spirochaetia_Spirochaetales_Spirochaetaceae_Spirochaeta 2_unknown species
OTU163	0	0	47	1	1	13	0	3	26	1	7	66	0	0	17	Bacteria_Spirochaetota_Spirochaetia_Spirochaetales_Spirochaetaceae_Spirochaeta_unknown species
OTU177	0	1	35	0	8	12	0	17	18	0	18	47	0	0	1	Bacteria_Spirochaetota_Spirochaetia_Spirochaetales_Spirochaetaceae_Spirochaeta_unknown species
OTU217	0	0	27	0	2	9	0	12	10	0	17	42	0	0	2	Bacteria_Spirochaetota_Spirochaetia_Spirochaetales_Spirochaetaceae_Spirochaeta_unknown species
OTU273	0	0	21	0	11	8	0	7	18	0	8	31	0	0	11	Bacteria_Spirochaetota_Spirochaetia_Spirochaetales_Spirochaetaceae_Spirochaeta_unknown species
OTU293	0	0	70	0	1	15	0	18	28	2	9	96	0	0	15	Bacteria_Spirochaetota_Spirochaetia_Spirochaetales_Spirochaetaceae_Spirochaeta_unknown species
OTU366	0	3	26	0	0	20	0	1	19	0	2	44	0	0	18	Bacteria_Spirochaetota_Spirochaetia_Spirochaetales_Spirochaetaceae_Spirochaeta_unknown species
OTU423	0	0	21	0	1	2	0	12	8	2	2	16	0	0	2	Bacteria_Spirochaetota_Spirochaetia_Spirochaetales_Spirochaetaceae_Spirochaeta_unknown species
OTU471	0	0	12	0	0	2	0	0	10	1	1	18	0	0	10	Bacteria_Spirochaetota_Spirochaetia_Spirochaetales_Spirochaetaceae_Spirochaeta_unknown species
OTU602	0	0	9	0	0	3	0	2	0	0	3	13	0	0	3	Bacteria_Spirochaetota_Spirochaetia_Spirochaetales_Spirochaetaceae_Spirochaeta_unknown species
OTU660	0	0	3	0	0	1	0	11	4	1	4	12	0	0	1	Bacteria_Spirochaetota_Spirochaetia_Spirochaetales_Spirochaetaceae_Spirochaeta_unknown species
OTU723	0	0	6	0	0	2	0	1	3	0	3	9	0	0	0	Bacteria_Spirochaetota_Spirochaetia_Spirochaetales_Spirochaetaceae_Spirochaeta_unknown species
OTU783	0	0	3	0	0	3	1	0	0	1	1	14	0	0	0	Bacteria_Spirochaetota_Spirochaetia_Spirochaetales_Spirochaetaceae_Spirochaeta_unknown species
OTU988	0	0	1	0	0	3	0	0	9	1	0	2	0	0	1	Bacteria_Spirochaetota_Spirochaetia_Spirochaetales_Spirochaetaceae_Spirochaeta_unknown species
OTU1034	0	0	5	0	0	3	0	1	3	0	0	13	0	0	0	Bacteria_Spirochaetota_Spirochaetia_Spirochaetales_Spirochaetaceae_Spirochaeta_unknown species
OTU1081	0	0	5	0	0	8	0	0	4	0	1	7	0	0	2	Bacteria_Spirochaetota_Spirochaetia_Spirochaetales_Spirochaetaceae_Spirochaeta_unknown species
OTU1110	0	0	6	0	1	1	0	4	3	1	2	7	0	0	0	Bacteria_Spirochaetota_Spirochaetia_Spirochaetales_Spirochaetaceae_Spirochaeta_unknown species
OTU141	0	3	24	0	8	18	1	29	7	0	34	60	0	0	6	Bacteria_Sumerlaeota_Sumerlaeia_Sumerlaeales_Sumerlaeaceae_Sumerlaea_unknown species
OTU329	0	2	16	0	11	16	0	1	6	0	3	16	0	0	16	Bacteria_Sumerlaeota_Sumerlaeia_Sumerlaeales_Sumerlaeaceae_Sumerlaea_unknown species
OTU391	0	2	7	0	6	3	0	11	9	2	8	12	0	0	4	Bacteria_Sumerlaeota_Sumerlaeia_Sumerlaeales_Sumerlaeaceae_Sumerlaea_unknown species
OTU557	0	1	3	0	2	1	0	10	3	0	9	2	0	0	2	Bacteria_Sumerlaeota_Sumerlaeia_Sumerlaeales_Sumerlaeaceae_Sumerlaea_unknown species
OTU579	0	2	6	0	0	4	0	0	4	0	5	15	0	0	7	Bacteria_Sumerlaeota_Sumerlaeia_Sumerlaeales_Sumerlaeaceae_Sumerlaea_unknown species
OTU622	0	0	5	0	1	3	0	3	1	1	0	16	0	0	6	Bacteria_Sumerlaeota_Sumerlaeia_Sumerlaeales_Sumerlaeaceae_Sumerlaea_unknown species
OTU321	0	0	18	0	0	10	0	13	11	1	3	24	0	0	5	Bacteria_Sumerlaeota_Sumerlaeia_unknown order_unknown family_unknown genus_unknown species
OTU529	0	2	6	0	5	0	0	18	1	1	8	4	0	0	0	Bacteria_Sumerlaeota_Sumerlaeia_unknown order_unknown family_unknown genus_unknown species
OTU680	0	0	2	0	10	0	0	11	0	1	7	1	0	0	0	Bacteria_Sumerlaeota_Sumerlaeia_unknown order_unknown family_unknown genus_unknown species
OTU807	0	0	7	0	0	3	0	0	4	0	2	5	0	0	4	Bacteria_Sumerlaeota_Sumerlaeia_unknown order_unknown family_unknown genus_unknown species
OTU850	0	0	2	0	0	2	0	4	8	1	3	17	0	0	0	Bacteria_Sumerlaeota_Sumerlaeia_unknown order_unknown family_unknown genus_unknown species
OTU1094	0	0	2	0	0	1	0	1	2	0	2	6	0	0	0	Bacteria_Sumerlaeota_Sumerlaeia_unknown order_unknown family_unknown genus_unknown species
OTU1184	0	0	4	0	0	5	1	0	6	0	0	2	0	0	0	Bacteria_Sumerlaeota_Sumerlaeia_unknown order_unknown family_unknown genus_unknown species
OTU210	0	0	30	0	0	14	0	7	23	1	7	52	0	0	11	Bacteria_Sva0485_unknown class_unknown order_unknown family_unknown genus_unknown species
OTU323	0	0	12	0	0	8	0	1	12	0	2	30	0	0	8	Bacteria_Sva0485_unknown class_unknown order_unknown family_unknown genus_unknown species
OTU374	0	0	17	0	1	8	0	5	10	0	0	22	0	0	4	Bacteria_Sva0485_unknown class_unknown order_unknown family_unknown genus_unknown species
OTU426	0	0	20	0	0	19	0	1	17	1	0	14	0	0	12	Bacteria_Sva0485_unknown class_unknown order_unknown family_unknown genus_unknown species
OTU448	0	0	12	0	2	3	0	8	0	0	18	7	0	0	2	Bacteria_Sva0485_unknown class_unknown order_unknown family_unknown genus_unknown species
OTU701	0	0	10	0	0	4	0	0	6	0	0	10	0	0	4	Bacteria_Sva0485_unknown class_unknown order_unknown family_unknown genus_unknown species
OTU842	0	0	5	0	0	1	0	1	2	0	1	8	0	0	2	Bacteria_Sva0485_unknown class_unknown order_unknown family_unknown genus_unknown species
OTU536	0	1	14	0	0	4	0	7	6	0	1	10	0	0	2	Bacteria_Synergistota_Synergistia_Synergistales_Synergistaceae_Aminivibrio_unknown species
OTU382	0	1	6	0	2	10	0	0	4	0	1	17	0	0	13	Bacteria_TA06_unknown class_unknown order_unknown family_unknown genus_unknown species
OTU542	0	1	8	0	0	3	0	5	6	1	0	13	0	1	8	Bacteria_Verrucomicrobiota_Chlamydiae_LD1-PA32_unknown family_unknown genus_unknown species
OTU639	0	1	16	0	0	2	0	0	0	0	3	13	0	0	2	Bacteria_Verrucomicrobiota_Chlamydiae_LD1-PA32_unknown family_unknown genus_unknown species
OTU656	0	0	4	0	3	2	0	0	15	0	0	7	0	0	3	Bacteria_Verrucomicrobiota_Chlamydiae_LD1-PA32_unknown family_unknown genus_unknown species
OTU804	0	0	3	0	1	2	0	4	3	0	3	9	0	0	6	Bacteria_Verrucomicrobiota_Chlamydiae_LD1-PA32_unknown family_unknown genus_unknown species
OTU854	0	0	3	0	0	3	0	2	3	0	2	6	0	0	2	Bacteria_Verrucomicrobiota_Chlamydiae_LD1-PA32_unknown family_unknown genus_unknown species
OTU946	0	0	0	0	0	3	0	0	4	0	0	9	0	0	1	Bacteria_Verrucomicrobiota_Chlamydiae_LD1-PA32_unknown family_unknown genus_unknown species
OTU1067	0	0	1	0	6	1	0	0	0	1	0	4	0	0	2	Bacteria_Verrucomicrobiota_Chlamydiae_LD1-PA32_unknown family_unknown genus_unknown species
OTU1099	0	0	2	0	0	1	0	0	2	0	0	7	0	0	3	Bacteria_Verrucomicrobiota_Chlamydiae_LD1-PA32_unknown family_unknown genus_unknown species
OTU1144	0	0	3	0	0	0	0	0	0	0	2	6	0	0	4	Bacteria_Verrucomicrobiota_Chlamydiae_LD1-PA32_unknown family_unknown genus_unknown species
OTU50	0	15	125	0	21	265	1	34	67	7	15	175	0	0	42	Bacteria_Verrucomicrobiota_Kiritimatiellae_Kiritimatiellales_Kiritimatiellaceae_MSBL3_unknown species
OTU301	0	1	22	0	8	7	0	8	1	0	29	12	0	0	4	Bacteria_Verrucomicrobiota_Kiritimatiellae_WCHB1-41_unknown family_unknown genus_unknown species
OTU647	0	0	4	0	0	10	0	1	0	1	1	10	0	0	8	Bacteria_Verrucomicrobiota_Kiritimatiellae_WCHB1-41_unknown family_unknown genus_unknown species
OTU1057	0	2	5	0	0	2	0	1	0	0	4	3	0	0	4	Bacteria_Verrucomicrobiota_Kiritimatiellae_WCHB1-41_unknown family_unknown genus_unknown species
OTU1108	0	3	0	0	5	0	0	2	0	0	3	0	0	1	0	Bacteria_Verrucomicrobiota_Lentisphaeria_Lentisphaerales_Lentisphaeraceae_Lentisphaera_Multi-affiliation
OTU466	0	0	2	0	3	1	0	27	1	0	15	5	0	0	2	Bacteria_Verrucomicrobiota_Lentisphaeria_Oligosphaerales_Lenti-02_unknown genus_unknown species
OTU662	0	0	2	0	0	0	0	16	1	0	7	5	0	0	1	Bacteria_Verrucomicrobiota_Lentisphaeria_Oligosphaerales_Lenti-02_unknown genus_unknown species
OTU719	0	0	7	0	0	3	0	2	0	0	0	17	0	0	3	Bacteria_Verrucomicrobiota_Lentisphaeria_Oligosphaerales_Lenti-02_unknown genus_unknown species
OTU1025	0	0	2	0	0	2	0	3	3	0	3	6	0	0	1	Bacteria_Verrucomicrobiota_Lentisphaeria_Oligosphaerales_Lenti-02_unknown genus_unknown species
OTU1128	0	0	2	0	0	9	0	1	0	1	0	9	0	0	1	Bacteria_Verrucomicrobiota_Lentisphaeria_Oligosphaerales_Lenti-02_unknown genus_unknown species
OTU1172	0	0	0	0	0	3	0	0	1	0	0	7	0	0	3	Bacteria_Verrucomicrobiota_Lentisphaeria_Oligosphaerales_Lenti-02_unknown genus_unknown species
OTU84	0	0	74	0	4	49	0	16	74	2	6	107	0	0	8	Bacteria_Verrucomicrobiota_Omnitrophia_Omnitrophales_Omnitrophaceae_Candidatus Omnitrophus_unknown species
OTU161	0	0	22	0	1	22	0	10	46	0	3	63	0	0	6	Bacteria_Verrucomicrobiota_Omnitrophia_Omnitrophales_Omnitrophaceae_Candidatus Omnitrophus_unknown species
OTU241	0	0	17	0	0	18	0	3	20	4	0	39	0	0	5	Bacteria_Verrucomicrobiota_Omnitrophia_Omnitrophales_Omnitrophaceae_Candidatus Omnitrophus_unknown species
OTU255	0	0	15	0	0	22	1	3	3	0	2	49	0	0	12	Bacteria_Verrucomicrobiota_Omnitrophia_Omnitrophales_Omnitrophaceae_Candidatus Omnitrophus_unknown species
OTU257	0	4	20	0	0	16	0	9	11	0	5	34	0	0	10	Bacteria_Verrucomicrobiota_Omnitrophia_Omnitrophales_Omnitrophaceae_Candidatus Omnitrophus_unknown species
OTU316	0	1	12	0	5	14	0	1	12	0	1	32	0	0	4	Bacteria_Verrucomicrobiota_Omnitrophia_Omnitrophales_Omnitrophaceae_Candidatus Omnitrophus_unknown species
OTU405	0	0	19	0	0	15	0	0	4	0	4	25	0	0	0	Bacteria_Verrucomicrobiota_Omnitrophia_Omnitrophales_Omnitrophaceae_Candidatus Omnitrophus_unknown species
OTU410	0	0	10	0	1	6	0	4	11	1	1	16	0	0	9	Bacteria_Verrucomicrobiota_Omnitrophia_Omnitrophales_Omnitrophaceae_Candidatus Omnitrophus_unknown species
OTU414	0	0	14	0	2	11	0	7	5	0	3	14	0	0	0	Bacteria_Verrucomicrobiota_Omnitrophia_Omnitrophales_Omnitrophaceae_Candidatus Omnitrophus_unknown species
OTU467	0	1	10	0	0	9	0	1	10	0	1	12	0	0	0	Bacteria_Verrucomicrobiota_Omnitrophia_Omnitrophales_Omnitrophaceae_Candidatus Omnitrophus_unknown species
OTU468	0	0	6	0	0	12	0	1	23	2	1	2	0	0	1	Bacteria_Verrucomicrobiota_Omnitrophia_Omnitrophales_Omnitrophaceae_Candidatus Omnitrophus_unknown species
OTU522	0	2	7	0	4	6	0	2	8	0	3	10	0	0	0	Bacteria_Verrucomicrobiota_Omnitrophia_Omnitrophales_Omnitrophaceae_Candidatus Omnitrophus_unknown species
OTU532	0	1	4	0	0	6	0	0	16	1	0	8	0	0	6	Bacteria_Verrucomicrobiota_Omnitrophia_Omnitrophales_Omnitrophaceae_Candidatus Omnitrophus_unknown species
OTU533	0	1	2	0	0	9	0	1	5	0	1	15	0	0	3	Bacteria_Verrucomicrobiota_Omnitrophia_Omnitrophales_Omnitrophaceae_Candidatus Omnitrophus_unknown species
OTU553	0	0	8	0	0	9	0	0	9	1	0	15	0	0	8	Bacteria_Verrucomicrobiota_Omnitrophia_Omnitrophales_Omnitrophaceae_Candidatus Omnitrophus_unknown species
OTU576	0	0	7	0	1	6	0	0	5	1	0	15	0	0	2	Bacteria_Verrucomicrobiota_Omnitrophia_Omnitrophales_Omnitrophaceae_Candidatus Omnitrophus_unknown species
OTU702	0	0	4	0	2	7	0	0	7	2	0	6	0	0	4	Bacteria_Verrucomicrobiota_Omnitrophia_Omnitrophales_Omnitrophaceae_Candidatus Omnitrophus_unknown species
OTU706	0	0	7	0	0	3	0	3	7	0	2	10	0	0	2	Bacteria_Verrucomicrobiota_Omnitrophia_Omnitrophales_Omnitrophaceae_Candidatus Omnitrophus_unknown species
OTU720	0	0	2	0	0	5	0	4	3	0	0	13	0	0	0	Bacteria_Verrucomicrobiota_Omnitrophia_Omnitrophales_Omnitrophaceae_Candidatus Omnitrophus_unknown species
OTU724	0	0	9	0	0	6	0	4	3	1	1	9	0	0	1	Bacteria_Verrucomicrobiota_Omnitrophia_Omnitrophales_Omnitrophaceae_Candidatus Omnitrophus_unknown species
OTU768	0	0	5	0	0	4	0	2	1	0	1	10	0	0	1	Bacteria_Verrucomicrobiota_Omnitrophia_Omnitrophales_Omnitrophaceae_Candidatus Omnitrophus_unknown species
OTU816	0	0	4	0	3	5	0	0	2	1	0	10	0	0	1	Bacteria_Verrucomicrobiota_Omnitrophia_Omnitrophales_Omnitrophaceae_Candidatus Omnitrophus_unknown species
OTU828	0	0	6	0	0	4	0	1	10	1	0	11	0	0	7	Bacteria_Verrucomicrobiota_Omnitrophia_Omnitrophales_Omnitrophaceae_Candidatus Omnitrophus_unknown species
OTU844	0	0	8	0	0	3	0	0	2	0	2	7	0	0	2	Bacteria_Verrucomicrobiota_Omnitrophia_Omnitrophales_Omnitrophaceae_Candidatus Omnitrophus_unknown species
OTU848	0	0	2	0	0	4	0	0	4	0	0	8	0	0	1	Bacteria_Verrucomicrobiota_Omnitrophia_Omnitrophales_Omnitrophaceae_Candidatus Omnitrophus_unknown species
OTU885	0	0	5	0	1	5	0	0	3	0	0	3	0	0	1	Bacteria_Verrucomicrobiota_Omnitrophia_Omnitrophales_Omnitrophaceae_Candidatus Omnitrophus_unknown species
OTU937	0	0	5	0	0	5	0	0	4	0	3	2	0	0	3	Bacteria_Verrucomicrobiota_Omnitrophia_Omnitrophales_Omnitrophaceae_Candidatus Omnitrophus_unknown species
OTU941	0	0	2	0	0	5	0	0	4	0	0	8	0	0	0	Bacteria_Verrucomicrobiota_Omnitrophia_Omnitrophales_Omnitrophaceae_Candidatus Omnitrophus_unknown species
OTU948	0	0	1	0	1	3	0	0	2	1	0	11	0	0	1	Bacteria_Verrucomicrobiota_Omnitrophia_Omnitrophales_Omnitrophaceae_Candidatus Omnitrophus_unknown species
OTU978	0	0	4	0	3	1	0	1	1	0	1	7	0	0	0	Bacteria_Verrucomicrobiota_Omnitrophia_Omnitrophales_Omnitrophaceae_Candidatus Omnitrophus_unknown species
OTU1039	0	0	6	0	1	5	0	0	0	0	0	6	0	0	3	Bacteria_Verrucomicrobiota_Omnitrophia_Omnitrophales_Omnitrophaceae_Candidatus Omnitrophus_unknown species
OTU1041	0	0	2	0	0	2	0	0	6	0	1	5	0	0	0	Bacteria_Verrucomicrobiota_Omnitrophia_Omnitrophales_Omnitrophaceae_Candidatus Omnitrophus_unknown species
OTU1051	0	0	3	0	0	1	0	3	5	0	0	2	0	0	1	Bacteria_Verrucomicrobiota_Omnitrophia_Omnitrophales_Omnitrophaceae_Candidatus Omnitrophus_unknown species
OTU1080	0	1	2	0	0	1	0	1	0	1	0	9	0	0	0	Bacteria_Verrucomicrobiota_Omnitrophia_Omnitrophales_Omnitrophaceae_Candidatus Omnitrophus_unknown species
OTU1116	0	0	1	0	0	0	0	0	4	0	0	7	0	0	3	Bacteria_Verrucomicrobiota_Omnitrophia_Omnitrophales_Omnitrophaceae_Candidatus Omnitrophus_unknown species
OTU1155	0	0	0	0	0	2	0	0	8	0	0	3	0	0	2	Bacteria_Verrucomicrobiota_Omnitrophia_Omnitrophales_Omnitrophaceae_Candidatus Omnitrophus_unknown species
OTU1170	0	1	1	0	0	3	0	0	2	1	2	10	0	0	2	Bacteria_Verrucomicrobiota_Omnitrophia_Omnitrophales_Omnitrophaceae_Candidatus Omnitrophus_unknown species
OTU1187	0	0	2	0	1	1	0	1	1	0	0	6	0	0	4	Bacteria_Verrucomicrobiota_Omnitrophia_Omnitrophales_Omnitrophaceae_Candidatus Omnitrophus_unknown species
OTU1207	0	0	4	0	0	4	0	0	1	0	0	5	0	0	0	Bacteria_Verrucomicrobiota_Omnitrophia_Omnitrophales_Omnitrophaceae_Candidatus Omnitrophus_unknown species
OTU1208	0	0	3	0	1	3	0	2	6	0	1	8	0	0	0	Bacteria_Verrucomicrobiota_Omnitrophia_Omnitrophales_Omnitrophaceae_Candidatus Omnitrophus_unknown species
OTU1065	0	0	1	0	0	2	0	0	3	0	0	8	0	0	1	Bacteria_Verrucomicrobiota_Omnitrophia_Omnitrophales_unknown family_unknown genus_unknown species
OTU646	2	0	0	19	0	0	4	0	0	4	0	0	0	1	0	Bacteria_Verrucomicrobiota_Verrucomicrobiae_Opitutales_Opitutaceae_Diplosphaera_unknown species
OTU629	0	0	1	36	0	0	0	1	0	2	1	0	1	0	0	Bacteria_Verrucomicrobiota_Verrucomicrobiae_Opitutales_Puniceicoccaceae_Cerasicoccus_unknown species
OTU131	12	0	0	214	1	0	6	0	0	0	1	0	0	1	0	Bacteria_Verrucomicrobiota_Verrucomicrobiae_Opitutales_Puniceicoccaceae_Lentimonas_seawater metagenome
OTU269	11	5	2	52	4	1	2	0	0	12	1	0	4	2	0	Bacteria_Verrucomicrobiota_Verrucomicrobiae_Opitutales_Puniceicoccaceae_Lentimonas_unknown species
OTU667	2	0	0	36	0	0	0	0	0	1	0	0	0	0	0	Bacteria_Verrucomicrobiota_Verrucomicrobiae_Opitutales_Puniceicoccaceae_MB11C04 marine group_unknown species
OTU949	3	0	0	0	0	0	23	0	0	7	1	0	1	0	0	Bacteria_Verrucomicrobiota_Verrucomicrobiae_Opitutales_Puniceicoccaceae_Pelagicoccus_unknown species
OTU505	0	0	12	0	2	6	0	1	8	0	0	22	0	0	19	Bacteria_WS1_unknown class_unknown order_unknown family_unknown genus_unknown species
OTU735	0	0	2	0	8	3	0	0	1	0	0	6	0	0	4	Bacteria_WS1_unknown class_unknown order_unknown family_unknown genus_unknown species
OTU751	0	0	8	0	3	6	0	0	8	0	0	12	0	0	7	Bacteria_WS1_unknown class_unknown order_unknown family_unknown genus_unknown species
OTU794	0	0	2	0	0	6	0	0	3	0	2	13	0	0	2	Bacteria_WS1_unknown class_unknown order_unknown family_unknown genus_unknown species
OTU800	0	0	8	0	0	4	0	0	4	0	0	5	0	0	3	Bacteria_WS1_unknown class_unknown order_unknown family_unknown genus_unknown species
OTU932	0	0	4	0	0	1	0	0	1	0	0	6	0	0	7	Bacteria_WS1_unknown class_unknown order_unknown family_unknown genus_unknown species
OTU1275	0	0	1	0	0	1	0	0	2	0	1	7	0	0	3	Bacteria_WS1_unknown class_unknown order_unknown family_unknown genus_unknown species
OTU1148	0	0	1	0	0	6	0	0	5	0	0	2	0	0	2	Bacteria_WS4_unknown class_unknown order_unknown family_unknown genus_unknown species

## Sheet: 1D-hgc reads (metagenomes)
				hgcA and hgcB coverage values (rpoB-normalized)
				Sample_id (depth)
gene_id	Binned (found in MAG) or unbinned hgcA read	Corresponding cluster in hcgA tree (Figure 5)	Taxonomy	50	70	80	85	90	95	100	105	110	130	170	250	500	1000	2000	pplacer_ taxonomy	scaffold_NCBI_id	scaffold_ ASM_id_ taxo	scaffold_NIOZ_id	txid	motif	sequence	id	E-value	Bitscore
BLS_001_hgcA	Binned	e	Planctomycetota_Phycisphaerales	0	3.52823e-05	0	6.5354e-05	0	0.000256676	0.000542858	0.00245387	0.00344689	0.0127239	0.00820253	0.0116662	0.00980777	0.0107924	0.0161011	Phycisphaerae_bacterium_txid666505_Planctomycetes	JACNGQ01	ASM1438402v1 assembly for Planctomycetes bacterium	NIOZ-UU13	666505	NVWCAAGK	MTEKIRNLSFIVHNGREIPRVTTELCFADRLGGWAVRWSIRRMKYTVKPGIYAVGNPNGESVVLVSANYKLSFDALREELGGLDAWIIVLDTKGINVWCAAGKGTFGTDEIVHRIGLVELEKIINHRKIILPQLGAPGVAAHEVKKRCGFSVVYGPVRACDIIDFIRAGMKATQQMRQVHFSLYDRLVLTPVEFVMGGKYMIFIMAALFILSGIGAGGYSSDLVMSHGFRSVVNLFAAYLSGAVITPLLLPWLPGRSFSFKGFSVGLVVAVVLFSLKLTGSRLEAVAWIFLISAISSFLAMNFTGASTYTSLSGVKKEMRVAVPLQIIAGVLGMGMWIAGRFI	NODE_10007_length_8779_cov_10.3905_3	2.3e-137	466.7
BLS_002_hgcA	Binned	b	Chloroflexota_Anaerolineales	0	0	0	0	0	0.000304319	0.0012793	0.00195449	0.00586789	0.0106193	0.01431	0.0240692	0.0377958	0.0293259	0.0385732	Anaerolineaceae_bacterium_txid2024896_Chloroflexota	JACNKE01	ASM1438214v1 assembly for Anaerolineales bacterium	NIOZ-UU52	2024896	NVWCAAGK	MMVGKPTTSTITWANLWDHFLARWGVNRSGHRVEPGLYALGNPTRSSPVFVTANYTLSFDALRSALAGIDGYIMVLDTQGINVWCAAGKGTFGTDELARRIEASRLHDVVRHRVLILPQLGAPGVAAHEVKKRSGFRVEYGPVRAADLPEYLKTHQATPEMRRVHFGLRDRLVLIPVELVHVLLPTLIVALVVFFISDLLASLAVVAAVLAGVVLFPVLLPWLPTRDFSSKGFILGGLVALPFALAAFLSYPDAAWWLRIGAALTLLLPLPPLTAFLSLNFTGSTTFTSRSGVRREMFTYIPIMAWMAGIGILLTIVLSLI	NODE_12361_length_7487_cov_25.157_3	2e-123	420.8
BLS_003_hgcA	Binned	h	Desulfobacterota	8.64673e-05	0	5.09252e-05	0	0	0.000548334	0.00134451	0.0011279	0.00317098	0.00780472	0.0119513	0.00585314	0.00357955	0.000838749	0.000515912	Desulfobacterota_bacterium_txid2026735_Desulfobacterota	JACNJB01	ASM1438276v1 assembly for Desulfobacterota bacterium	NIOZ-UU25	2026735	NVWCAAGK	MNKIGKEKQPCCPTGDSSCACDTESNLLPMFHDTADDDVCCGPPPAPKSSPLERPGYSLCQYVARFTDTPVGPVPIVKTSLERRDILGTIAVRLGVNRTNYTVSPGLYGVGNPNPDSPVLVTANYKLSFDTLRREISAVDAWILVVDTRGINVWCAAGKKLFSTEEVARQVEKTGLSRIVRHRTLILPQLSATGVSAREVKKECGFKVAWGPVRAEDIRAFLESGMEGDASMRRVTFPMKERLVLIPVELAFLPKPTLWILIGIFLISGIGLDIFSFSASWFRGLMLLAAYISGILAGAVVAPTLLPWIPGRAFSLKGTITGLIVGLVFIALLRGNFQGWEWIAILLSIVSVSSYLAMNFTGSTPFTSPSGVEKEMRKAIPVQAGSVLIAAVLWVGSAF…	NODE_13170_length_7141_cov_5.105_4	3.6e-140	476
BLS_004_hgcA	Binned	h	Desulfobacterota_Desulfobacterales_Desulfobacula	5.02334e-05	0	4.29548e-05	0.000597975	0.00284258	0.00659821	0.0130074	0.012975	0.0178866	0.0121364	0.00541805	0.00270218	0.000385196	6.16118e-05	0	Desulfobacterota_bacterium_txid2026735_Desulfobacterota	JACNHV01	ASM1438344v1 assembly for Desulfobacterota bacterium	NIOZ-UU16 Desulfobacula maris	2026735	NVWCAAGK	MDKISTSGVNIMSSMDEIALSCSNEPSNPIADYEKPGYKLCSYVDRFMKTNAGVIPIIKTKLGKDDLFSTFYVRCGISRHKYTVAPGLYGIGNPDKNSEVLITANFKLTFDHLRKELADINAWILVLDTKGINVWCAAGKGTFSTLELVNRIKACKLEKIVDHKRVIVPQLGATGVSAGDVKKLSGFRVVYGPIRANDIPAFLKNKRRADKNMRQVTFNLYERFILTPVEIQIVLKPALIAALVLFIVSGFGPGIFSFSGALERGWISFFALITGIVSGGFVTPVLLPFIPSRQFALKGIIAGSVLSIPILILFSNAIKGVSGFAALFLFSVTISSYLAMNFTGATPFTSPSGVEKEMKRYIPVQLVCLVISSGLWIYSAF	NODE_17370_length_5866_cov_14.8303_2	4.7e-135	459.1
BLS_005_hgcA	Binned	e	Verrucomicrobiota_Kiritimatiellales	4.49351e-05	9.52374e-06	2.46183e-05	2.42536e-05	0.0016218	0.00140893	0.0347806	0.0322537	0.0184849	0.00567144	0.0108909	0.0121209	0.0172284	0.000114	0.000123861	Kiritimatiellales_bacterium_txid2026799_Verrucomicrobiota	JACNKZ01	ASM1438178v1 assembly for Kiritimatiellaeota bacterium	NIOZ-UU71	2026799	NVWCAAGK	MSTCCCKNNECQPKREAWVIGEIETPAGKVPILGTRLTFHDVLGALKVRFAIGRHTYTVQPGLYAIGKPTAESPVFVSANYKLSFDHLRYALGGTDGWVMVLDTQGINVWCAAGKGTFGTEEIVNRVQQTKLDQVVTHRKLIVPQLGAPGVSAPEVARQCGFSVVYGPVRAEDIPFFLENNFTAIPEMRRVRFALRDRIAVIPVELIIWFKQALILAAVLALLSGFSRDGYSLAHAPHAFGLVFAAWLTGGAIVPMLLPFIPGHAFSLKGVWAGLLLWVMLGSANLMGTAPLIELGWGMLITAIVSFMALNFTGTSTYTSMSGVKKEMKIAIPLQLVAVLCGTVLIVLGGLS	NODE_1797_length_29073_cov_25.049_21	5.3e-128	435.9
BLS_006_hgcA	Binned	d	Desulfobacterota_Desulfobacterales	4.6294e-05	4.63746e-05	8.13894e-05	0.0001288	0.00171484	0.00762636	0.021137	0.0211347	0.0315096	0.0424417	0.048371	0.0471577	0.0255791	0.000754042	0.000147507	Desulfobacteraceae_bacterium_txid2049433_Desulfobacterota	JACNIG01	ASM1438321v1 assembly for Desulfobacterales bacterium	NIOZ-UU17	2049433	NVWCAAGK	MKQPFVIGSMNTPVGEVPRVSSSLTRADHWGTFKARWSVGRMNYTVEPGLYALNRPTDQSPVLVTANYKMSFDSLRQTLWDFDAWILVLDTDGINVWCAAGKGTFGTDELVARIKSSGLEQIVAHRRLLLPQLSGPGIAAFKIKKLSGFKAVYGPIRAMDLKSFFENGLKATPAMRKKSFPLWERIVLIPVELVAALKPAVFVLAFFFVLGGFGGPGDFWTNALDYGLFAVIALTTAILSGAILTPILLPYLPGRAFALKGFILGLLTAIILAFFRNVDFASWPGRLEIMAWFFLVPAVTAFLAMNFTGASTYTSLSGVKKEMRWAVPLQIGAVVVGLGLWLGSRFMV	NODE_257_length_77680_cov_37.6585_1	1.3e-137	467.5
BLS_007_hgcA	Binned	e	Bacteroidota_Bacteroidales	0	0	0.00012791	0	0.00275931	0.00558977	0.00583392	0.00393861	0.00492803	0.00150752	0.000800894	0	0	4.1697e-05	0	Bacteroidales_bacterium_txid185291_Bacteroidetes	JACNKS01	ASM1438195v1 assembly for Bacteroidetes bacterium	NIOZ-UU65	185291	NVWCAAGK	MKLFYITAYLPTSIGEVPVADSKLNFKDRFGALMVRLAFYRNSYKVNPGLYAVGNPDGASDVFVTANYKLSFDHLRKNLDELNAWILVLDTRGINVWCAAGKGTFSTTELVNRIRLSRLSEIINHRKIIVPQLGATGISAHKVEQLTANAAAQSILSNPSLSNTAAFVPDPVSLNPEPGFKVIYGPVKASDIKEFVRKKHHSTKEMRKVSFNLVDRLKLIPVDLVMGSYKLLAVMAVFFILSAINKGEFSLHDAIDKGLLSILIIGSGYVSGLVLTPIFLPFIPGRSFSLKGFLMGIITSALLLLFNKLGNTYLEMISWSLIISGISSFTAMNFTGSSTFTSLSGVKIEMKIAIPFQISLTSVGLVLFVVVKFIN	NODE_26788_length_4373_cov_4.29111_3	7.5e-123	418.9
BLS_008_hgcA	Binned	d	Desulfobacterota_Desulfobacterales_Desulfacyla	0	8.34689e-05	0	0	0	0.000562161	0.0018329	0.00433571	0.00840555	0.00680639	0.0133822	0.0212173	0.0201822	0.0183307	0.00179398	Desulfobacteraceae_bacterium_txid231684_Desulfobacterota	JACNIU01	ASM1438290v1 assembly for Desulfobacterales bacterium	NIOZ-UU19 Desulfacyla	231684	NVWCAAGK	MSLPSLDQPFVKGSVGTRVGKVPRVSSTLVWADRLGSMKARWGVGRMKYTVEPGVYALGSPDEHAPVLVTANYKMSFDRLREALPGRDAWIMVLDTNGINVWCAAGKGTFGTDEVVRRIESGGLTQIVVHRELILPQLSGPGVAAHLVKKLSGFKVIYGPIKATDLPRFLDAGQKATPEMRKKTFTIRERTVLVPVELVGTLKWSLLILPCLFFAGGFGGEGGFWAGAMSYGLFAAVAFLSAVAAGAVLTPILLPWLPGRAFSLKGLTMGLITAMIIAVCYPGNLNNWAGRIEMIAWFFLIPAVAAYLAMNFTGASTYTSLSGVKKEMKWAVPLEIVAGVAGLLLWVGSLFVV	NODE_30081_length_4058_cov_14.4926_5	2.3e-141	479.9
BLS_009_hgcA	Binned	d	Desulfobacterota_Desulfobacterales_Desulfacyla	9.98727e-05	0	0.000170803	0.000600419	0.000814745	0.00651862	0.0164326	0.0319273	0.0379326	0.0500633	0.0476533	0.0503261	0.0412858	0.00236722	0	Desulfobacteraceae_bacterium_txid231684_Desulfobacterota	JACNJD01	ASM1438271v1 assembly for Desulfobacterota bacterium	NIOZ-UU27 Desulfacyla euxinica	231684	NVWCAAGK	MRFTVDPGLYALGDPDEQAPVLVTANYKMSFDRLREALPGRDAWILALDTDGINVWCAAGKGTFSTDELVRRIKSSGIENIVAHKELILPQLSGPGVAAHIVKKLSGFKAIYGPIKATDLPTFLDAGLKATPEMRLKAFNIRERTVLIPIELVSTLKWILIILPLFFFVGGLGGAAGFWSGTLHYGLFAIIALLSAVAAGAVLTPILLPWLPGRAFSLKGLAMGLIAAVILTAFRPENLSDWQGRIETLAWFLLIPAISAFLAMNFTGASTYTSLSGVKKEMKWAVPLEIAAGGAGLFLWLGSLFVA	NODE_48250_length_3025_cov_42.8936_2	2.4e-124	423.9
BLS_010_hgcA	Unbinned	c	Planctomycetota	0	2.46081e-05	6.15211e-05	2.22351e-05	9.41847e-05	0.00223886	0.00690775	0.00692667	0.0109362	0.00821961	0.00942472	0.00750458	0.00283354	0.00126315	0	Planctomycetes_bacterium_txid473814_Planctomycetes	na	na	na	473814	NVWCAAGK	MSDLREDCGCCNQATRNVALAANQPPDSNGRGSADRTEPWIVGSVSTPAGEVPQVSTSLRLPDHLGTCRARWGMGRMSYSIAPGLYAVGTPTGESPVLVTANYKMSFDRLRSQLAGIDAWILVLDTKGVNVWCAAGKGTFGTDEIVHRVAATNLSEVVSHRRLVVPQLGAPGVAAHEVKQRCGFRVVYGPVRAADVPAFLEAGMKATPDMRRVRFPILDRLAVAPVELMLAGKSMLVIAVCFLFLAGLGSDGFDWTRVATVGLGSAALFLATCIGSIVLAPALLPWLPGRAFAAKGAWLGLVFLLGMALYVGSHLEAIQSWFAVAAWCLMIPAVASFLAMNYTGASTYTSLSGVRIEVRVAAPIQAICAILGAVLWLAGRFV	NODE_6359_length_12522_cov_8.91642_2	1.9e-138	470.3
BLS_011_hgcA	Binned	e	KSB1_Candidate_Division	0	6.00193e-05	2.66825e-05	6.05021e-05	0	0.000920183	0.00151643	0.00451183	0.00458243	0.017719	0.00834501	0.00997755	0.00927329	0.00624284	0.00589046	Aminicenantia_UBA8522-M_DeepCast_400m_m2_133_Aminicenantes	JACNLT01	ASM1438139v1 assembly for candidate division KSB1 bacterium	NIOZ-UU9	910038	NVWCAAGK	MLYKELIVDYIDTPKGKIPVVPNSLNFQDLLGTLKVRLNVGRMKYSIEPGLYAVGQPGENAPVMVTANYKLTFDALRKELENTNAWILVLDTKGINVWCAAGKGTFGTKELVKRIKETGLDKIVNHRKLLVPQLGAVGVSAHKVKNISGFKVIYGPIRAKDIPEYIHSGYKASDEMRAVRFNTWDRLVLTPLEFVQGFKYVFILMVVFFVLSGLNSSGYSINMMLNTGKLSIIALMTAYIAGTIFTPLLLPWFTTPAFAAKGFYVMVPLYIIMYQIFPEFQTISLVEKFSWFFIMTPISSFFAMNFTGASTYTSLSGVKKEMKYAVPLQIISLVTGFILWMVKRFF	NODE_8680_length_9812_cov_9.46223_9	3.7e-134	456.2
BLS_012_hgcA	Binned	e	Bacteroidota	4.88075e-05	4.18969e-05	2.61677e-05	0.000235076	0.00275723	0.0118984	0.0138751	0.0132524	0.0165967	0.0165238	0.0117102	0.0077444	0.000841005	6.2888e-05	0.000196955	Bacteroidetes_bacterium_txid37452_Bacteria	JACNJS01	ASM1438244v1 assembly for Bacteroidetes bacterium	NIOZ_UU40	37452	NVWCAAGK	MDYIVDYIGIDRKIPVVATFLNSYDRLVAIKARWAINRNDYKIPPGIYAVGNPDEKANVFVTANYKLSFDHLRSNIAGMNAWILVLDTKGINVWCAAGKGTFGTNELINRIRSCDIEKLVSHRKIIVPQLGAVGVSAHEVKNETGFKVIYGPVRAVDIPSFISANLRATESMRTVKFTLSDRLILTPVELVGHFKYIISLLVLMILLGGFKNSTFSFNDMFDSGIVVTVSLLCAYIGGAVITPLLLPWLPARSFAMKGLIVGVAISIVLYFAQLTGTNIIESISLMFIIVASTSFISMNFTGASTYTSLSGVKKEMKTAVPMQLIFFLTGLLTWIILRFI	NODE_9_length_247390_cov_15.6622_119	1.8e-132	450.6
BLS_013_hgcA	Binned	b	Chloroflexota_Anaerolineales	2.97362e-05	7.48826e-06	0	3.48458e-05	0.000743569	0.00446344	0.00934751	0.00947797	0.0118133	0.00871174	0.00608918	0.00359194	0.000766805	0.000131663	0.000215699	Anaerolineales_bacterium_txid1674871_Chloroflexota	JACNFU01	ASM1438446v1 assembly for Chloroflexota bacterium	NIOZ-UU11	1674871	NVWCAAGK	MVELSSPHENIQLTTSRLGIAEYWDHFLARWAINRNKHLVEPGLYALGDPVANSPVFVTANYTLSFDALRSALGGVDGYILALDTKGVNVWCAAGKGTFGTDELVHRIEASQLKHIVDHRELILPQLGAPGVVAHEVRKRSGFKVVYGPVRSTDLPKYLQAGEVSPEMRRVKFTLWDRITLIPVELVFVLIPLLVLGLLLRSLGAVSAILAGVVLFPILLPWLPTNNFSTKGYILGGIVALPFALNAYLANPDLVIWQRIGWTLAYVLTLPPITAYLALNFTGSSTFTSRTGVRTEIFRYAPSMAWMFGIGIILMIPLFLTKVWGG	NODE_949_length_40807_cov_9.58854_21	7.9e-113	385.9
BLS_014_hgcA	Unbinned	d	Desulfobacterota_Desulfobacterales	3.11434e-05	0	0.000132821	0	0	0	0	0	0.000777994	0.00157448	0.000373855	0.00316906	0.00331799	0.00775652	0.00629696	Desulfobacteraceae_bacterium_txid1961529_Desulfobacterota	na	na	na	1961529	NVWCASGK	MGLPSLNQPFVIGSIQTAVGTIPQISSSLSWADRWGSIKARWNIGRMKYTLEPGLYALGNPDNQSSVLVTANYKMSFDRLREALPDRNAWILVLNTEGINVWCASGKGTFGTEALIQRINSSSLSRIVSHQKLILPQLAGPGIAAHQVKKLSGFKAVYGPIQAKDLPAFLDAGLKATPEMRLKTFPLRERVVLIPVELVGASKWFLIILPVFFLLGGFGGSAEFWPNAANYGLFAVFALLGALGAGAVLTPILLPWLPGRAFSLKGLSVGLITAIIFIIIRAENLSTWPDWLEILAWLFLIPAVTAFLAMNFTGASTYTSLSGVKKEMKWAVPFEIAAGVVGLGLWFGSRFTA	NODE_90478_length_2091_cov_3.01326_1	9.7e-140	474.5
BLS_015_hgcA	Unbinned	a	Desulfobacterota_Desulfobacterales_Desulfacyla	0	0	0	0	0	0.000330277	9.72939e-05	0.00336269	0	0	0.00204524	0	0	0	0	Desulfovibrionaceae_bacterium_txid194924_Desulfobacterota	na	na	na	194924	NVWCAAGK	CCEDGSGGTDGGARPATQVTTKLTPADRRGTRMVRWGFRRDSYRVAPGLYFVGNPTPESPVFLSANYKLSFDTLRSSLPGIDAWLLVLDTRGINVWCAAGKGTFCTE	NODE_721285_length_693_cov_1.16614_2	2.2e-41	150.5
BLS_016_hgcA	Unbinned	d	Desulfobacterota_Desulfobacterales	0.000138743	0	0	0	0	0	0	0	0	0.0014359	0.00237072	0.00277995	0.00205057	0.0087898	0.0131191	Desulfobacteraceae_bacterium_txid231684_Desulfobacterota	na	na	na	231684	NVWCAAGK	MGTVPRISSTLVLADWLGNIKARWGVGRMRYTVEPGLYALGSPDEQTQVLVTANYKMSFDRLREALPGRDAWILVLDTNGINVWCAAGKETFSTEKLVRHIESGGLTQIVVHRELILPQLSGPGVAAFKVKKLSGFKVVYGPIKATDLPAFLDAGLRATPEMRKKTFTIRERTVLVPVELVSTLKWSLLILPCLFFGSGFGGDGGFWTGATSYGLFAVVAFLSAIAAGAVLTPILLPWLPGRAFSLKGLTMGLITAIILTAFWRGNFNDWGGRIELIAWFFLIPAIAAYLAMNFTGASTYTSLSGVKKEMKWAVPLEIAGGAAGLLLWLSALFVA	NODE_78212_length_2274_cov_4.65795_2	1.8e-132	450.6
BLS_017_hgcA	Unbinned	h	Acidobacteria_Aminicenantia	0	0	0	0	0	0	0.0023266	0.00324281	0	0	0.00392034	0	0	0	0	Aminicenantia_UBA8522-M_DeepCast_400m_m2_133_Aminicenantes	na	na	na	910038	NVWCAAGK	DTKGINVWCAAGKGTFGTDELVERITSVNLDRIVSHKKLILPQLGAPGVAAHIVTKKTGFKIFYGPVLAKDLRQYIQAGYKATPEMRRVRFPLRDRLVLTPVEITGILKPLLILTLFLLTLDLFGLDVFSVEGFLLYTGAILIGTVLVPVLLPWIPARSFALKGFILGLIYAFVVNISFGYIFSQKSNWIQALVYFLILPAVSTFLAMGFTGSSTYTSLSGVVREMKYAVPSIIVAAILGLGFLVLSVFIRI	NODE_374701_length_958_cov_1.72647_2	1.1e-91	316.2
BLS_018_hgcA	Unbinned	d	Desulfobacterota_Desulfobulbales_Desulfobia	1.70804e-05	5.85789e-05	7.28449e-06	0	3.4605e-05	0.00040932	0.00152188	0.0063116	0.0176864	0.0172919	0.0112488	0.00319729	0.000936693	6.15713e-05	3.98484e-05	Desulfobulbaceae_bacterium_txid2053307_Desulfobacterota	JACNJZ01	ASM1438229v1 assembly for Desulfobulbaceae bacterium	NIOZ-UU47 Desulfobia pelagia	2053307	NVWCAAGK	METLLSFIVAIANESWQLLKESSIYIIFGLLVGGLLKVFLSPTYVAKHLGKGRFMSVFKAALFGIPIPLCSCGVLPAAASLKKQGANNGATTAFLISTPESGVDSISITWALLDPIMTVARPLSAFITAFVAGISENLIHRPKPPGLIMADTGISDDTCCEDKERPSTLRKITTGMNYAAKEIWGDLAGWFFFGILLAGIISALVPDDMIAHWLGGGISSMLIMLLFGIPLYICATASTPIAAAFILKGVSPGTALVFLLVGPATNITSLSVLIGLLGKRATVLYLLSISIVSVICGLLVDLIYNSLEISAQASVGQAGEIMPEIAELGATFLLIALSIPHLVQWAKKCFRPTDSAGCECSSGSCSTETDKAPPPSTSCSYPDITAPVATLFPMAQSAP…	NODE_1258_length_35541_cov_8.84287_10	1.4e-132	450.9
BLS_019_hgcA	Unbinned	d	Desulfobacterota_Desulfobacterales_Desulfacyla	0	0	0	0	0	0	0	0.00025787	0	0	0	0.000327148	0.00364846	0.0102133	0.00648747	Desulfobacteraceae_bacterium_txid231684_Desulfobacterota	na	na	na	231684	NVWCAAGK	DRWGTIKARWGVGRMRYTLEPGLYALGNPDERAPVLVTANYKLSFDRLRESLPGRDAWILVLDTKGINVWCAAGKGTFGTEELVRRIESSGLVQIVSHRELILPQLSGPGVAAFKVKKLSGFKVIYGPIEATDLPVFLDAGLKATPEMRKKSFTTRERTVLVPVELVNTFKWALIILPLFFIVGGLGGEGGFWAGAFNHGLFAVIALLSAVAAGVVLTPILLPWLPGRAFSVKGVIVGLITAIILTAFRAGDFSDWGGRIEIIAWFLLVPAITAYLAMDFTGASTYTSLSGVKKEMKWAVPLEIVAGATGLLLWVGSLFVV	NODE_94951_length_2034_cov_2.93684_1	2.3e-133	453.5
BLS_020_hgcA	Unbinned	c	Planctomycetota	0	0	0	0	0	0	0	0.00251324	0	0.0108551	0.00897967	0	0	0	0.00865513	Planctomycetes_bacterium_txid473814_Planctomycetes	na	na	na	473814	NVWCAAGK	MPDGTNKMGKSINKQNSTEEIHQPVSAQSLSTGSVLFNFGDKLAPEEKSIIRVTTSELKFSDRLGSWKARWAIGRMSYTVPPGLYALGKPSEKSHVFVSANYKMSFDRLRSQLGRRDCWILVLDTKGINVWCAAGKGTFGTFEIVNRIRIAGLHGVVSHRKLILPQLGA	NODE_1018168_length_592_cov_3.93855_1	8e-60	211.3
BLS_021_hgcA	Unbinned	c	Planctomycetota	0	0	0	0	0	0	0.000394569	0	0	0	0	0	0.0064911	0	0.00896522	Planctomycetes_bacterium_txid473814_Planctomycetes	na	na	na	473814	NVWCAAGK	PLCCGAQAADNQPAAPGRAPCCAPARPPWVVGEIDTPAGPVPHIAAALTLADRLAAARVRLGIGRTSYAVPAGLCAVGSPDAASPVLVTANYKLSFDRLRERLGGMDAWILVLDTKGINVWCAAGKGTFGADEIVRRVLLTGLAAVVDHRTLIVPQLGAPGVAAHEVKKRSGFKVVYGPIRAADIPAFMAA	NODE_1092350_length_574_cov_1.24663_1	4.9e-79	274.6
BLS_022_hgcA	Unbinned	a	Actinobacteriota	0	0	0	0	0	0.00194359	0.000477123	0.00452431	0	0.00349642	0	0	0	0	0	Actinobacteria_bacterium_txid1883427_Actinobacteria	na	na	na	1883427	NVWCAAGK	MDALSVPSVSPRVGLGDSLGRWRVRRTVGRMRYRVGPGLYRVGSPDPASPVLVTCNYKLTFDVLRAELQGIDAWLLVLDTKGINVWCAAGKETFGTAELVRQVQGTNLGDVVSHRRLIVPQLGATGVSAADVRRLSGFRVVWGPVRARDLGAFLDEGMRATEEMRRVSFTLAERPGP	NODE_1174239_length_556_cov_1.7984_1	3.6e-83	288.2
BLS_023_hgcA	Binned	d	Desulfobacterota_Desulfobacterales_Desulfatibia	0.000125422	0.000115546	3.23448e-05	0	0	3.89819e-05	0	0	0	0.00035196	0.000622607	0.00425946	0.0241622	0.0360089	0.0161022	Desulfomonilaceae_bacterium_txid2357_Desulfobacterota	JACNJH01	ASM1438266v1 assembly for Desulfobacterales bacterium	NIOZ-UU30 Desulfatibia profunda	2357	NVWCAAGK	MLNWTDRWGTFKARWGVRRMHYAVEPGIYALNRPTEQSPVLVTANYKMSFDCLRKALPGQDAWILVLDTDGINVWCAAGKGTFGTNELVARIASSSLDQIVTHRRLILPQLSGPGIAAFKVEKPRGSEAAKAPFRAAALRVFLATGLEAPTDMRKRR	NODE_11825_length_7741_cov_11.3794_9	1.9e-67	236.4
BLS_024_hgcA	Unbinned	f	Spirochaetota_Treponema	0	0	0	0	0	0	0	0	0	0	0.0132903	0	0	0	0.000965885	Treponema_bacterium_txid2638727_Spirochaetes	na	na	na	2638727	NVWCAAGK	MSENDSSQPCCCSAEQQSPRLAGAEDPGLKHAAAGTVETQVGEILRVKTALELTDRLGGWKARWNIGRMNYRVPPGLYAVGNPDSESEVLVTANYKLTFDALRRELTGIDSWILVLETQGINVWCAAGKGTFGTSELVYRVQTTKLTDIVSHRR	NODE_1266881_length_536_cov_1.60915_1	8.2e-58	204.7
BLS_025_hgcA	Unbinned	h	Verrucomicrobiota_Kiritimatiellales	0	0	0	0	0	0	0	0	0	0	0	0.00662653	0	0.00431093	0	Kiritimatiellales_bacterium_txid2026799_Verrucomicrobiota	na	na	na	2026799	NVWCAAGK	QELDGMDVWILVLDTKGINVWCAAGKGTFGTEELVKRITEVKLDRIVSHKKLIVPQLGAPGVAAHIVTKKTGFKVLFGPVLAKDIRPYIQAGNKAIPQMRAVRFPLRERLVLTPVEIVGVLKPVMIITFLLLILDLFGLDIFSIKGLLAYIGAILIGTVLVPILLPWIPVKAFALKGF	NODE_1268768_length_536_cov_1.51351_1	3.1e-74	258.8
BLS_026_hgcA	Unbinned	c	Planctomycetota	0.000184533	0	0	0	0	0	0.00279545	0.000785834	0	0.0131308	0.00268866	0.00459884	0	0.00392404	0	Planctomycetes_bacterium_txid473814_Planctomycetes	na	na	na	473814	NVWCAAGK	MDDPLKIECCGSGGAPSGDSAVEAGNAPRVSTRLQFSDRVGTWKARWGFGRMQYRVEPGLYAAGTPTSDSPVLVSANYKMSFDRLRSQLEGIDAWILVLDTKGVNVWCAAGKGTFGTDEIVGRVEAVRLGDVVSHRRLIVPQLGAPGVAAHEVKRRSGFRVVYGPVRAEDLPAFLAADRKATPEMRRVRFPLRDRLAVAPLELMMTGKYAFSIAAGFFFLAGLGPDGYSRG	NODE_129683_length_1706_cov_3.59419_1	9e-99	339.6
BLS_027_hgcA	Unbinned	b	Chloroflexota_Anaerolineales	0	0	0.000678257	0	0	0	0	0.00616747	0	0.00681537	0	0.00635078	0	0.0106892	0	Anaerolineales_bacterium_txid1674871_Chloroflexota	na	na	na	1674871	NVWCAAGK	ALRSALAGVDGYILVLDTKGINVWCAAGKGTFGTEELVHRIEATRLSRVVNHRRLILPQLGAAGMAAHEVRQRSDFGVKYGPVRAADLPEYLKTGRATPEMRRVRFTLTDRLVLIPLELVHALLPAAIGAAVLFLLAGPAASLAVMAAVLAGVALFPLLLPWLPSSAFSL	NODE_1397555_length_512_cov_5.44639_1	6.2e-72	251.2
BLS_028_hgcA	Unbinned	c	Desulfobacterota_Myxococcota	0	0	0	0	0	0	0	0	0.0025073	0	0	0.00739272	0	0	0	Myxococcota_UBA9042-M_DeepCast_400m_m1_331_Desulfobacterota	na	na	na	213495	NVWCAAGK	TTTLPPEGSPPGWNCPAGTTPHWQCGRVDTPVGPVSRVRTVLGERDRLGSWKVRWAIGRAHYRVDPGLYAVGTPDAESPVFVSANYKQSFDRLRAALPGLDGWILVLDTRGINVWCAAGKGTFGTDELLRQLDATRLAEVVSGRTLVLPQLGAPGVSAHEVRQRSGWR	NODE_1432481_length_506_cov_1.40355_1	1.2e-67	237.1
BLS_029_hgcA	Unbinned	d	Desulfobacterota_Desulfobacterales	0	0	0	0	0.000155912	0	0	7.53447e-05	0	0	0.00017419	0.00423233	0	0.00394645	0.000984462	Desulfobacteraceae_bacterium_txid1961529_Desulfobacterota	na	na	na	1961529	NVWCAAGK	MAGAIETTAGKVPQISDRLSVNDLWGTFKVRCNIGRMDYKIDPGLYALGYPDHKSPVLVTANYKLSFDHLRKALPERNMWILVLDTKGINVWCAAGKGTFGTEELINRIESSGLSELVSHRQLILPQLA	NODE_145666_length_1599_cov_1.3329_1	5.3e-63	221.8
BLS_030_hgcA	Unbinned	d	Desulfobacterota_Desulfobacterales	0	0	0	0	0	0	0	0	0	0.00680806	0.00745896	0	0	0.00567448	0	Syntrophales_bacterium_txid2052184_Desulfobacterota	na	na	na	2052184	NVWCAAGK	MSRPSLEQPFVEGSLETPGGMVPRISSSLTVCDHWGSIKARWGVGRMHYALDPGLYALGSPDPKSPVLVTANYKMSFDRLRVVLPQYDAWILVLDTKGINVWCAAGKGTFGTEELVQRIKASRLEQVVS	NODE_1492826_length_496_cov_2.24263_1	1.1e-55	197.6
BLS_031_hgcA	Unbinned	a	Desulfobacterota_Desulfarculales	0	0	0	0	0	0	0	0.00071868	0.00607753	0.00911492	0	0	0	0	0	Desulfarculaceae_bacterium_txid453228_Desulfobacterota	na	na	na	453228	NVWCAAGK	MDPFSQPFVADRHALADRSIPVVRTHWTAADRRGAIAVRWGIGRYSYIVEPGLYAIGSPDADAPVLVTANYKLSFDVLRRELTGQNVFVLVLETLGINVWCAAGKGTFGTDELCRQIGSVGLERHVS	NODE_1542224_length_488_cov_2.02309_2	7.1e-50	178.5
BLS_032_hgcA	Unbinned	d	Desulfobacterota_Syntrophales	0	0	0	0	0	0	0.0112832	0.0038162	0.00322159	0	0	0.00064587	0	0	0	Syntrophaceae_bacterium_txid1510979_Desulfobacterota	na	na	na	1510979	NVWCAAGK	GCGSGGTGAAARRERPGGPGARPPPAGGIPRVSAELTAADRRSHTQARWGVGRMDFKVVPGLYALGEPDASSPVLVSANYKMSFDVLRSSLPGRDAWILVLDTDGINVWCAAGKGTFGTEELVRRILESQLFRVVERRRLIVPQLGAPGVAAHEVKARTRF	NODE_1570610_length_484_cov_2.9627_1	2.3e-64	226.3
BLS_033_hgcA	Unbinned	c	Planctomycetota_Phycisphaerae	0	0.000210916	0	0	0	0	0	0	0	0.00266277	0.00464797	0.00232192	0.00365629	0.00282129	0.00867596	Phycisphaerae_bacterium_txid666505_Planctomycetes	na	na	na	666505	NVWCAAGK	MAFDSVRAISIITHNGRQIPRVATELDWADRLGSWKVRWAIGRMKYSVEPGLYGVGEPTAETPVFVTANYKMSFDRLRSGLTGRDGWILVLDTKGINVWCAAGKGTFGTEELVSRIENVGLGEIVAHKKLIVPQLGATGVSAHVVKQQSGFQVLYGPVRAKDLPAFLDGGMKATEQMRRVDFPLADRIVLIPVELIGWGKHVLCAAACFLVLAGLSREGYSGKLVASDGIRSVLILLASYLAAGMLGPALLPWLPGRAFSAKGMWIGLAISIIWGLQSRGLWNSWNDRLDILAWLLMIPALTSFVVMNFTGASTYTSLSGVKREMRIAVPAQIICAVAGTGVWLAGRFV	NODE_172839_length_1456_cov_2.74518_1	1.1e-133	454.7
BLS_034_hgcA	Unbinned	c	Planctomycetota_Phycisphaerae	0	0	0	0	0	0	0	0	0	0	0	0.00692885	0	0	0	Phycisphaerae_bacterium_txid666505_Planctomycetes	na	na	na	666505	NVWCAAGK	PGLYAIGSPDQDSPVLITANYRMTFNKLRGQLSGRDVWILVLDTKGINVWCAAGKGTFGTEELIERINKVQLHQIVNHRRLILPQLSAPGVSAHHVQAESGFSVIYGPVYAKDLPAFLDGGLRATEQMRRVQFPLWDRVALAPLEMGMWSL	NODE_1814313_length_456_cov_0.957606_1	1.4e-78	273
BLS_035_hgcA	Unbinned	d	Desulfobacterota_Desulfobacterales_Desulfacyla	0	0	0	0	0	0	0	0	0	0	0	0	0	0.00253858	0.00475496	Desulfobacteraceae_bacterium_txid231684_Desulfobacterota	na	na	na	231684	NVWCAAGK	EPGLYALGSPDEHAPVLVSANYKMSFDRLREALPGRQAWILVLDTDGINVWCAAGKGTFGTEELVRRISSSGLEQIVSHRQLILPQLAGPGVAAHRVKKLSGFKVIYGPIRAKDLPLF	NODE_1888134_length_450_cov_0.98481_1	6.9e-65	228
BLS_036_hgcA	Unbinned	b	Euryarchaeota_Methanocella_arvoryzae	0	0	0	0	0	0	0	0	0	0.00837576	0	0	0.00800816	0	0	Methanocella_arvoryzae_MRE50_RC-I_Euryarchaeota	na	na	na	570266	NVWCAAGK	ALRTALRGIDGYIVVLDTYGVNVWCAAGKGTFGTDELVNRLAITGLKDVVKHRRLILPQLGAPSINPIEVKQQSGFSVQYGPVRADDLPAYLETRKASAAMRKVRFSLWDRIVLIPMELVHTIIPMVLIAVILYYLSGTVPSMAWVSAV	NODE_1903343_length_449_cov_1.95431_1	3.9e-60	212.3
BLS_037_hgcA	Unbinned	c	Verrucomicrobiota_Kiritimatiellales	0	0	0	0	0	0	0	0	0	0	0	0	0	0.00517813	0	Kiritimatiellales_bacterium_txid2026799_Verrucomicrobiota	na	na	na	2026799	NVWCAAGK	SFDHLRRSLTGRNAWILVLNTEGINVWCAAGKGTFGTDELVSRITDSGLAKVVSHSRIILPQLGAVGVDAGAVAERSGFTVRCGPVRADDIPAYLDSGCKATGGMRRVLFRSMERAVLVPVEVMNAGKFVLPAMAVLFVLSGVSRSG	NODE_1951652_length_445_cov_0.953846_1	4.4e-62	218.7
BLS_038_hgcA	Unbinned	d	Desulfobacterota_Desulfobacterales_Desulfacyla	0	0	0	0	0	0	0	0	0	0	0	0	0.00412355	0.00269958	0	Desulfobacteraceae_bacterium_txid231684_Desulfobacterota	na	na	na	231684	NVWCAAGK	WGSIKARWDVGRMRFTVEPGLYALGRPDQNAPVMVTANYKMSFDRLREALLDRDVWILVLDTRGINVWCAAGKGTFGTEELVRRIQSSRLSEVVSHRDLILPQLAGPGVAAHRVKKLSGFRVIYGPIRSTDLPSFLDAGLKTTAE	NODE_2063570_length_437_cov_1.01571_1	1.6e-74	259.7
BLS_039_hgcA	Unbinned	h	Firmicutes_Clostridia_Syntrophomonadales	0	0	0	0	0	0	0	0	0.00753955	0.00532272	0	0	0	0	0	Syntrophomonadaceae_bacterium_txid2093811_Firmicutes-Clostridia	na	na	na	2093811	NVWCAAGK	ELTGLNLWILVIDTKGINVWCAAGKGSFGTAELVRMVVCTRLSELVSDHTLILPQLAAPGVSAHEACRQCGFKIVYGPVRAADIPAYLSAGCKAEASMRQTHFTLRDRLILAPVELVAAIKPLIGLTAFFFLLNLVAMLFGRN	NODE_2122334_length_433_cov_1.52646_1	8.9e-59	207.8
BLS_040_hgcA	Unbinned	b	Chloroflexota_Anaerolineales	0	0	0	0	0	0	0	0	0	0.00296802	0	0	0.000127643	0.00778545	0.0115776	Anaerolineaceae_bacterium_txid2024896_Chloroflexota	na	na	na	2024896	NVWCAAGK	MPDTKAKPKQPHIQPATSTITLATRWDHFLARWGVNRSGHRVEPGLYALGNPTSDSPVFVTANYTLSFDALRSALPGIDGYILVLNTQGINVWCAAGKGTFGTDELVHRVEATALRDVVGHRRLILPQLGAPGVAAHEVKKRSGFRVEYGPVWAADLPEYLKTHRATP	NODE_218183_length_1282_cov_3.22412_1	2.3e-75	262.5
BLS_041_hgcA	Unbinned	d	Desulfobacterota_BSN033	0	0.000275522	0	0	0	0	0.00268536	0.00341602	0	0.00558181	0.00425427	0.000964959	0	0	0	BSN033_bacterium_txid122706_Desulfobacterota	na	na	na	122706	NVWCAAGK	MDYTVEPGLYAFGDPDAASEVLVTANYKMSFDHLRLPLGHRNFWILVLDTNGINVWCAAGKGTFGTEELENRIANSGLSEIVSHRRVILPQLGAPGVASHKIKKNTGFKVIYGPILAADLPAFLDDGMKATPEMRRKKFPIQERAVLIPVELVAAFKWFLVIIASFLLFQGFAASGPFWSNISDGGLIIVLALTGALLSGAVLTPLLLPWLPGRAFSFKGTVACIVTVVISLIILTPSMLYWADRKVTLAWLLMAPSLA	NODE_226692_length_1255_cov_2.63_1	2.2e-102	351.5
BLS_042_hgcA	Unbinned	e	Actinobacteriota	0	0	0	0	0	0	0	0	0	0	0	0	0	0.00453163	0.0125151	Actinobacteria_bacterium_txid1883427_Actinobacteria	na	na	na	1883427	NVWCAAGK	FGNPSPDSLVFVTANFKLSFDCLRRNLHGRSGWILVLDTKGINVWCAAGKGTFGTEELINRIRAVQLERIMSPKKLILPQLSAPGVSAHEIKKRTGFRVIYGPVRAADILRFLDNRLQAAPEMRRVKFGLSDRLILIPVE	NODE_2306081_length_422_cov_1.91826_1	2.5e-69	242.6
BLS_043_hgcA	Unbinned	g	Nitrospirota	0	0	0.00022505	0.00023954	0	0.0040479	0.000996731	0	0.00529556	0.0024091	0	0	0	0	0	Nitrospirae_bacterium_txid2026887_Nitrospirae	na	na	na	2026887	NVWCAAGK	MVKKTSMQSTLMSDQNFTGIPLNFLPVGPTEPPPPWITGATRTAVGNVSQIRTTWDREDRRGEIKARISDRFRMAYTIKPGLLAVGNPTEKSPVLLSANYKLSFDILRRELSGIDAWILVLDTKGINVWCAAGKGTFGTDEIILRIRAAGLEKLVSHHKIISPQLGAPGIKSHLVKKATGFRIKFGPIEARDIQRYLEDGEKVTPEMRQVTFDIKARTVLVPMELSMVMKKSWIVILGMLVFFGLMPQGILFGQIYAAGFPILLLFLAAALTGAGLTPILLPWIPFRSFTLKGFLLGLLPVGLAHYLTGIYATPFESVYLLGASYLIFPALSGYLAFNFTGCSTFTSPSGVTKELRILLKVYAVLLLVATVLLICYKLQIWGIL	NODE_231461_length_1241_cov_1.67791_1	5.2e-117	399.7
BLS_044_hgcA	Unbinned	c	Verrucomicrobiota_Kiritimatiellales	0	0	0	0	0	0	0	0.000426147	0	0	0.00412849	0	0	0.0065296	0	Kiritimatiellales_bacterium_txid2026799_Verrucomicrobiota	na	na	na	2026799	NVWCAAGK	LDTKGINVWCAAGKGTFGTDELVTRIEATGLADVVDHRRLIVPQLGAPGVAAHEVTSRSGFRVIYGPVRAADIKAFLAADLAATPEMRRVRFTARDRLAVAPMELVQAGPWVLAIPVVLAVLAAITPGGIRFSAANWLG	NODE_2371012_length_419_cov_1.40659_1	4.2e-58	205.6
BLS_045_hgcA	Unbinned	a	Desulfobacterota_Desulfobacterales	0	0	0	0	0	0	0	0	0	0	0	0	0	0.000362386	0.0259604	Desulfobacteraceae_bacterium_txid2049433_Desulfobacterota	na	na	na	2049433	NVWCAAGK	MNGIMIQEHTFARPSDMAYPFVGGITETSAGPVPRVKTHLDDRDVWGTIGARTGIARKNYTVLPGLYCVGQPDSNAPVLVTANYKLTFDTVRKAIDGLNAWILVLDTRGINVWCAAGKGTFSTSEVIRQVKLTELDKVVQHRRLILPQLSATGVSGKQVKEGCGFRVVWGPIQIRDIHRFLEAGMKAEPAMRRVTFTTSERIVLIPVELRATLKPLLWILLGLFIVSVIRAGRISLDPFFFKGFLVLISGIVSGAIIVPILLPWIPGRAFSFKGTLMGLVSGCAIVLLPWINPGTLEALALVLVSMVISSYLAMNFTGSTPFTSPSGVEKEMRMSIPM	NODE_238920_length_1219_cov_2.31701_1	2.1e-127	433.9
BLS_046_hgcA	Unbinned	d	Desulfobacterota_Desulfobacterales_Desulfacyla	0	0	0	0	0	0	0	0	0	0	0	0	0	0	0.0105032	Desulfobacteraceae_bacterium_txid231684_Desulfobacterota	na	na	na	231684	NVWCAAGK	RDAWILVLDTNGINVWCAAGKGTFGTDELVQRMTFSGLAQIVVHRELILPQLSGPGIAAHLVKKRSGFKIIYGPIQSTDLSHFLDAGCKATPEMRKKTFTLRERTVLIPVELVSTLKWSLLILPCLFFAGGFGGEGGF	NODE_2405500_length_417_cov_1_1	6.9e-60	211.5
BLS_047_hgcA	Unbinned	g	Bacteria_Bdellovibrionales	0	0	0	0.000264767	0.00166511	0.0021274	0.00202119	0.00123728	0.00496629	0.00244615	0	0	0	0	0.000327634	Bdellovibrionales_bacterium_txid404130_Bacteria	na	na	na	404130	NVWCAAGK	MSNSSSTFIPLNDLIDSAKVKKSDWITGTITTKIGPVDQIATEWNQADRRGQIKARLNNKFRMKYSVLPGLYAVGHPDENSPVLLSANYKLSFDILRRELNGLNCWMVVLNTKGINVWCAAGKGTFGTEEIIGKITNLKLNQLVKHHKEICPQLGAPGIKAHEVKKSTGFRVEYGPVFAEDIPQYLEKGLKATQEMRHISFGIFDRLILTPMEISLVLTKSWKYIIGILIFFGVMPTGIILKNLWVEGVHAVLLLLTG	NODE_249968_length_1189_cov_2.24603_2	7.6e-87	300.3
BLS_048_hgcA	Unbinned	b	Actinobacteriota	0	0	0	0	0	0	0	0	0	0	0.00834085	0	0	0	0	Actinobacteria_bacterium_txid1883427_Actinobacteria	na	na	na	1883427	NVWCAAGK	AQNAVELRGRDLWQAFQRDQQFIVQLVPQREQIVLDTRGINVWCAAGKGTFGTDELVRRIQATRLREVVQHRRLILPQLGAPGVAAHEVKRRSGFRVEYGPVRAEDLPEYLRTGVASAEMRRVRFGLRDRLVLIPVE	NODE_2512100_length_411_cov_1.07865_1	3.4e-54	192.7
BLS_049_hgcA	Unbinned	c	Verrucomicrobiota_Kiritimatiellales	0	0	0	0	0.000914642	0.006001	0	0	0	0	0	0	0	0	0	Kiritimatiellales_bacterium_txid2026799_Verrucomicrobiota	na	na	na	2026799	NVWCAAGK	GAADSDSPVFVTANYKMSFDCLRSQLAGRSGWILVLDTMGINVWCAAGKGAFSTDELVGRIESVRLGEIVNHRRLIVPQFGATGVSAHEVKGRSGFSVVYGPVRAEDLPAFLDAGMKANGQMRRVNFTLWDRVVLV	NODE_2526054_length_410_cov_1.09296_1	9.4e-70	244
BLS_050_hgcA	Unbinned	c	Planctomycetota_Phycisphaerae	0	0	0	0	0.000115328	0.001696	0.00104192	0.000664472	0.00102587	0	0	0.00150052	0	0.000170792	0	Phycisphaerae_bacterium_txid666505_Planctomycetes	na	na	na	666505	NVWCAAGK	MLPVSIFFQRSELIMAEKINNLSFVTHKGRQIQQVPTELFWSDRLGQWKARWGLGRMKYVVEPGLYAIGNPDGDSPVFVSANYKMSFNCLRSQLVARNGWILVLDTKGINVWCAAGKGTFGTDELVNRIKTVKLAEIVNHRTLVVPQLGATGVSAHEVKQLSGFRVLYGPVRAENLPVFLDAGMKATDQMRWVNFTLWDRIVLIPVEIVMWSKYAIFVAVCLFLLAGLNKGGYSISLTMNDGLASAILLLVSFLAAAILGPILLPWLPGRAFSVKGI	NODE_253168_length_1181_cov_1.25933_1	2.5e-110	377.7
BLS_051_hgcA	Unbinned	b	Chloroflexota_Dehalococcoidia	0	0	0	0	0	0	0	0.00647684	0	0	0	0	0	0	0	Dehalococcoidia_bacterium_txid2026734_Chloroflexota	na	na	na	2026734	NVWCAAGK	MTETADFPLPAVKKIDSELTLRNRLDHFQARWGINRMGHRVAPGLYALGSPTPDSPVFVTANYTLSFDALRSALTGHDGWILVLNTYGINVWCAAGKETFSTDELVKRVQSVNMAEVV	NODE_2705198_length_402_cov_2.04611_1	2.6e-50	179.9
BLS_052_hgcA	Unbinned	a	Desulfobacterota_Desulfobulbales_Desulfobulbus	0	0	0	0	0	0	0	0	0	0	0	0	0	0.00627581	0	Desulfobulbus_bacterium_txid2672396_Desulfobacterota	na	na	na	2642396	NVWCAAGK	DVAYPFVEGITETPAGPVPRIKTHLDDHDLWGTIGARTGIARKNYSVLPGLYCVGRPDPDVPVLVTANYKLTFDTLRKAIGGLDLWILVLDTKGINVWCAAGKGTFSTSEVIRQVKLAELGKVVQHRKLI	NODE_2920539_length_392_cov_1.14243_1	2.4e-55	196.5
BLS_053_hgcA	Unbinned	b	Actinobacteriota	0	0	0	0	0	0	0	0	0	0.00614392	0.00120324	0	0	0	0.00605631	Actinobacteria_bacterium_txid1883427_Actinobacteria	na	na	na	1883427	NVWCAAGK	SVTAKRDPVEGAPCGGPPDTPGPPGLTDIAETTSKLTGRDRLIQVFARLGFKRMDWRIRPGLYRLGDPGTDSPVFVSANYRLSFDALREALSGIDSHILVLDTKGINVWCAAGKGTFGTDELVSRIEKTGLADEVETRRVIVPQLGATGVCAHEVRKRSGFKVRFGPVRAGDIPEFLKNGKATEEMRRVHFHLKDRAMLIPVEGKQGIPGMAVFLLVVYLGDGAIAAAGVAGASIAGLVGFPLLMPWIPGEDFSTRGFVLGGVVGLATAAASILSDDGSFAIKTVKAVSYMLTLPAITSFISLNWTGATTFTSPSGVRREINRYNPVMAGMAVAGSTAPPQPQLFPRLSS	NODE_313653_length_1052_cov_1.41023_1	1.4e-108	371.9
BLS_054_hgcA	Unbinned	c	Planctomycetota_Phycisphaerae	0	0	0	0	0	0	0	0	0	0	0	0.0149491	0	0	0	Phycisphaerae_bacterium_txid666505_Planctomycetes	na	na	na	666505	NVWCAAGK	TKGINVWCAAGKGTFGTEELVNRIKAVGLDRIVSHRRLILPQLGAPGVSAHEVKQQSGFQVVYGPVRVNDLPAFLDADMKATEQMRRVHFPLADRVVLIPVELIAWGKHAVIAAVCFLLLSGLNR	NODE_3278136_length_378_cov_1.20743_1	1.3e-58	207.3
BLS_055_hgcA	Unbinned	c	Verrucomicrobiota_Kiritimatiellales	0	0	0	0	0	0	0	0	0	0	0	0	0.0102895	0	0	Kiritimatiellales_bacterium_txid2026799_Verrucomicrobiota	na	na	na	2026799	NVWCAAGK	SGINVWCAAGKGTFGSDEIVRRIASTQLEKVVSHRKLIVPQLGAPGVSAHEVRRRSDFRVVYDPVRAKDLRAFLDAGEKATPEMRRVRFPLRDRAVLIPVEIVTGAKKAIVTAVVLGVLAGLG	NODE_3485061_length_370_cov_1.14603_1	9e-55	194.6
BLS_056_hgcA	Unbinned	d	Desulfobacterota_Syntrophorhabdales_Syntrophorhabdus	0	0	0	0	0	0	0	0	0	0.00976537	0.00115251	0	0	0	0	Syntrophorhabdus_txid2628565_Desulfobacterota	na	na	na	2628565	NVWCAAGK	RWAWGRMDYVVDPGLYALGKPGEDAPVLVSANYKMSFDRLREALPGFDAWILVLDTNGINVWCAAGKGTFGTDELVNRIEYSAMSRIVSHRQLILPQLAGPGVAAHQVKKQSGFKVFYGPIH	NODE_3497464_length_369_cov_1.22611_1	1.8e-65	229.9
BLS_057_hgcA	Unbinned	g	Firmicutes_Clostridia	0	0	0	0	0	0	0	0	0.00967537	0	0	0	0	0	0	Clostridium_bacterium_txid2614128_Firmicutes	na	na	na	2614128	NVWCAAGK	YSIGNPDKSSPVLVTANYKLTFDSLRKELVDLNTWILVLDTKGINVWCAAGKGTFGTEELIQRIQITGIMDIVDHNILILPQLGASGVSAHKVKGLTGVTIKYGPVRAADIREYINNNYIAT	NODE_3534963_length_368_cov_1.20128_1	1e-60	214.3
BLS_058_hgcA	Unbinned	e	Elusimicrobia	0	0	0	0	0	0	0	0	0	0	0	0	0	0.00712534	0	Elusimicrobia_bacterium_txid1797919_Elusimicrobia	na	na	na	1797919	NVWCAAGK	VEGREDTARGPVPLVKTQLEFCDNFGNTLRRLSIGRAGYTVPPGLYGVGSPSEDSPVLVSANYKLSFDALRKELGGVDAWILVIDTKGINVWCAAGKGTFGTDELVARVVAVGLGEIVSHR	NODE_3622129_length_365_cov_1.2129_1	5.4e-51	182.2
BLS_059_hgcA	Unbinned	e	Chloroflexota_Dehalococcoidia	0	0	0	0	0	0	0	0	0	0	0.0102612	0	0	0	0	Dehalococcoidia_txid301297_Dehalococcoidia	na	na	na	301297	NVWCAAGK	SVRFGLRRMNYMVEPGLYAVGSPNAESPVFVSANYKLSFDCLRRELEGINGWIMVIDTKGINVWCAAGKGTFGTNEIIHRIEVSRLSEVVSHRRIIVPQLGASGVAAHEVRRLSSFNVIYG	NODE_3648429_length_364_cov_1.25566_1	8.7e-65	227.6
BLS_060_hgcA	Unbinned	c	Planctomycetota	0	0	0	0	0	0	0	0.00228747	0.00168854	0.00495912	0	0	0	0	0	Planctomycetes_bacterium_txid473814_Planctomycetes	na	na	na	473814	NVWCAAGK	LGTWKVRWAMGRLRYTVPPGLYAVGNPSADSPVLVSANYKMSFDRLRLQLVGIDAWVMVLDTQGINVWCAAGKGTFGTDELVHRVEQVRLAAIVSHRTLVVPQLAGPGVAAHKVKKRCG	NODE_3778616_length_360_cov_1.14098_1	3.5e-61	215.8
BLS_061_hgcA	Unbinned	a	Desulfobacterota_Desulfobacterales	0	0	0	0	0	0	0.00723882	0	0	0	0	0	0	0	0	Desulfobacteraceae_bacterium_txid2049433_Desulfobacterota	na	na	na	2049433	NVWCAAGK	GINVWCAAGKGTFSTRELADRIHSANLDKIVDHRRVIVPQLGATGVSARTVKKQSGFRVVYGPVRAADIPKFLENQQKADPAMRTVTFTFVERIVLTPVELQIVLKPAMIAALVLLVI	NODE_3835846_length_358_cov_1.26073_1	1.3e-53	190.8
BLS_062_hgcA	Unbinned	a	Desulfobacterota_BSN034	0	0	0	0	0	0	0	0	0	0	0.0106291	0	0	0	0	BSN033_bacterium_txid122706_Desulfobacterota	na	na	na	122706	NVWCAAGK	LLVVDTDGINVWCAAGKGRFSNQEIFKQLNRYDRNLLTDSKKISLILPKVGLSGVNLAELRKQRIRPVIGPLYARDIPLYLAEPPFKDRKKDRINFGLQMRIFTVLPSLVQTFTYSLA	NODE_3896710_length_356_cov_1.28571_1	5e-24	93.4
BLS_063_hgcA	Unbinned	b	Unclassified	0	0	0	0	0	0	0.000923463	0	0	0.0187479	0.00818764	0	0	0	0	Bacteria_bacterium_txid68525_Bacteria	na	na	na	68525	NVWCAAGK	GPAQDASVLVTSNYKFTFDLIRSTLKGRGVWIMVLDAKGVNVWCAAGKGTFGTDELVRRLDAVKLPLIVSHRTLILPQLGATGVSALAVKRRTGYKVKFGPVSAHDLPEYLDNDMSATPKMRQVRVPLMDRPVLIPIEPVVIRKYSLPF	NODE_3934868_length_355_cov_3.05667_1	6.8e-65	228
BLS_064_hgcA	Unbinned	d	Desulfobacterota_Desulfobacterales_Desulfacyla	0	0	0	0	0	0	0	0	0	0	0	0	0.010002	0.00418742	0	Desulfobacteraceae_bacterium_txid231684_Desulfobacterota	na	na	na	231684	NVWCAAGK	EPGLYALGSPDEHAPVLVTANYKMSFDRLREALPGRQAWILVLDTEGINVWCAAGKGTFGTEELVRRISSSGLEQIVSHRELILPQLAGPGVAAHRVKKVSGFKVIYGPIRAKDLPLF	NODE_3938580_length_355_cov_1.70667_1	7.1e-66	231.2
BLS_065_hgcA	Unbinned	c	Verrucomicrobiota_Kiritimatiellales	0	0	0	0	0	0	0	0	0	0	0.0109415	0	0	0	0	Kiritimatiellales_bacterium_txid2026799_Verrucomicrobiota	na	na	na	2026799	NVWCAAGK	ANYKMSFDHLRSALDGIDAWILVLDTKGINVWCAAGKGTFSTDELVHRIAASRLSEVVSHKRLIVPQLAAPGVAAAEVRKQTGFRVIYGPIRAEDIRAFLRDKMKATPEMRLVEFPF	NODE_3985487_length_353_cov_1.31544_1	2.3e-62	219.6
BLS_066_hgcA	Unbinned	c	Planctomycetota	0	0	0	0	0	0	0.00778742	0	0	0	0	0	0	0.000929099	0	Planctomycetes_bacterium_txid473814_Planctomycetes	na	na	na	473814	NVWCAAGK	PRARSTLRASDRLGTWKVRWAMGRMHYSIQPGLYAVGNPSADARVLVSANYKMSFGRLRCQLGEIDAWVLVLDTRGINVWCAAGKGTFGTDEVVRRVEEARLAEIVSHRPLVVPQL	NODE_4133236_length_349_cov_1.04422_1	1.4e-54	194
BLS_067_hgcA	Unbinned	a	Spirochaetota_Spirochaetales	0	0	0	0	0	0.00801948	0	0	0	0	0	0	0	0	0	Spirochaetales_bacterium_txid233070_Spirochaetes	na	na	na	233070	NVWCAAGK	MVLDTKGINVWCAAGKGTFGTEEIVEKAESTQLSAVVSHRTLILPQLGGPGVAAHQVKKRCGFRVVYGPVRAADLPAFMEAGMKATPEMRQVNFGLVDRL	NODE_4270749_length_344_cov_1.3391_1	4.9e-51	182.3
BLS_068_hgcA	Unbinned	b	Unclassified	0.00148007	0	0	0	0	0	0	0	0	0	0	0	0	0	0.014706	Unclassified_bacterium_txid1797675_Bacteria	na	na	na	1797675	NVWCAAGK	PGLYALGDPTADSRVFVTANYTLSFDAHRSALAGIDGYILVLDTEGVNVWCAAGKGTFGTDELVFRIEATRLQEVVRHRVLILPQLGATGIAAHEVKKRSGFKVEYGPVRADDL	NODE_4288780_length_344_cov_1.3564_1	1.8e-60	213.5
BLS_069_hgcA	Unbinned	c	Desulfobacterota_Desulfarculales	0	0	0	0	0	0	0	0	0	0	0	0	0.012471	0	0	Desulfarculaceae_bacterium_txid453228_Desulfobacterota	na	na	na	453228	NVWCAAGK	DGGQRFDQPFVQESLQTPAGPVPRVSTELTSADRMGTLRVRSGIGRHDYKVVPGLYAVGRPGSESPALISANYKLSFDVLRAVLGGRDAWILVLDTDGVNVWCAAGKGTFGTD	NODE_4351816_length_342_cov_1.29617_1	2.6e-45	163.5
BLS_070_hgcA	Unbinned	a	Desulfobacterota	0	0	0	0	0.00559546	0	0.00826911	0	0	0	0	0	0	0	0	Desulfobacterota_bacterium_txid2026735_Desulfobacterota	na	na	na	2026735	NVWCAAGK	MDEIAISGSAELPKPLAGYEKPGFKMCSYVDKFIQTDAGAIPIIKSNLGKDDLFSTFYVRCGIKRNKYMVAPGLYGIGKPDKNCEVLVTANFKLTFDHLRKQLNNINAWILVLDTKGINVWCAAGKGTFSTLELVRRIKDCNLEKIVDHKRVIVPQLGATGVAARDVKKRSGFRVVYGPIRANDIPAFLKNKRKADKKMRQVTFGLYERFILTPVEIKIVLKPALIAALFLFIISGFGPGIFSFSNAWERGIISFFTLIAGIFSGAFVTPVLLPFIPSREF	NODE_441617_length_881_cov_2.2385_1	4.3e-108	370.3
BLS_071_hgcA	Unbinned	c	Planctomycetota	0	0	0	0	0	0	0	0	0	0	0	0.0116018	0	0	0	Planctomycetes_bacterium_txid473814_Planctomycetes	na	na	na	473814	NVWCAAGK	MGRMDYAVSPGLYAVGSPTHESPVLVSANYKMSFDRLRSQLSGVDAWGLVLDTRGINVWCAAGKGTFGTLEMVERVCATRLSEVVSHRTLVVPQLGAP	NODE_4544626_length_337_cov_1.19149_1	1.1e-49	177.9
BLS_072_hgcA	Unbinned	e	Verrucomicrobiota_Kiritimatiellales	0	0.000404963	0	0	0	0.000538524	0.00569383	0.00502037	0.00426081	0.00434615	0	0	0	0	0	Kiritimatiellales_bacterium_txid2026799_Verrucomicrobiota	na	na	na	2026799	NVWCAAGK	MHQTETSLAIDRRSWQTGEITTAIGRIPQIATRLQWIDRLGSWKARWAINRMDYSVPPGLYAVGTPSPESPVFVSANYKMSFDRLRSSLAGSDGWILVLDTKGINVWCAAGKGTFGTDEVVNRLEQVKLNEVVSHRRLIVPQLGAPGVSAHEVKKRSGFQVIFGPIRADEIPSFLEAGNRTTPGMRRITFTFRDRVVLIPADLTLTLRYALPVAAVMLILSGFGTDVSPTYSEN	NODE_456660_length_866_cov_3.48582_2	3.1e-99	341.1
BLS_073_hgcA	Unbinned	b	Chloroflexota_Anaerolineales	0	0	0	0	0	0	0	0	0	0	0.00321775	0.0127034	0.00453492	0	0	Anaerolineaceae_bacterium_txid292628_Chloroflexota	na	na	na	292628	NVWCAAGK	MKTDSVITAADRRGHFLARWGYRRDKHRLEPGLYALGNPTPDSAVFVTANYTLSFDALRSALAGRDAHILVLNTEGINVWCAAGKGTFGTD	NODE_469764_length_854_cov_2.29787_3	1.9e-39	144.2
BLS_074_hgcA	Unbinned	b	Euryarchaeota	0	0	0	0	0	0	0	0	0	0	0	0	0	0	0.0155762	Euryarchaeota_archaeon_txid28890_Euryarchaeota	na	na	na	28890	NVWCAAGK	VLDTQGINVWCAAGKGTFGTDELVHRIEATALHDVVSHRVLILPQLGAPGVAAHEVKKRSGFLIKYGPVQAAYLPEYLQTHRATPEMRRVCFTLRDRLIMIPVELVHVL	NODE_4821360_length_329_cov_1.25547_1	1.2e-52	187.6
BLS_075_hgcA	Binned	e	Bacteroidota_Bacteroidales	0	0	0	0	0.00105853	0.000773289	0.000760859	0.00366325	0.00105872	0.0080391	0.00217223	0.0031977	0.00119152	0	0.000112962	Bacteroidales_bacterium_txid171549_Bacteroidetes	JACNGR01	ASM1438404v1 assembly for bacterium	NIOZ-UU130	171549	NVWCAAGK	MNENQTKNPDNFFEIPLNVTTGDLAEEVPEIDWGQGYVKTAVGEFPRVPTSLSYTDVLGSWKARWGIGRMNYKIKPGLYAAGNPDSESHVFVTANYKMSFDRLRSELGNIDGWILVLDTKGINVWCAAGKGTFGTAELVFRAISVRLKEVISHKKIILPQLGAPNVSAHLVKEQTGLTVVYGPVIAKDIPAFLEARLKATEEMRQVNFKLKDRLLVIPVEIVLSAKWGLLICAIFFLLSGFDHGSYSIENMVETGSISALFIAGGFFIGTVLTPFLLPWIPVKSFALKGAVLAIDSLIIASIFVLPQIQFQDHWMSIIAWMLIVPAISSFWAMNFTGASTFTSLSGVVKEMKVAIPLQICFITVGFSLWLTARFI	NODE_48371_length_3020_cov_3.31636_2	1.1e-130	444.7
BLS_076_hgcA	Unbinned	b	Chloroflexota_Anaerolineales	0	0	0	0	0	0	0	0	0	0	0	0	0	0	0.0157521	Anaerolineaceae_bacterium_txid2024896_Chloroflexota	na	na	na	2024896	NVWCAAGK	AVFVTANYTLSFDALRSALDGLEGYILVLDTDGINVWCAAGKGTFGTDELLYRIEATALQDVVTHRVLILPQLGAPGVIAHEVKKRSGFRVEYGPVRADDLPEYLKTRK	NODE_4880665_length_327_cov_1.41176_1	5.8e-56	198.6
BLS_077_hgcA	Unbinned	e	Bacteroidota	0	0	0	0	0	0	0	0	0	0	0	0	0.0137611	0	0	Bacteroidetes_bacterium_txid976_Bacteroidetes	na	na	na	976	NVWCAAGK	KKFYNFKPEMAEDTPITFEKTSANLKLKDRFGGALVRLSINRSSYKVNPGLYALGEPDKNSEVFVSANYKLSFDALRKELSGLNAWILVLDTKGINVWCAAGKGTFG	NODE_5055320_length_322_cov_1.45318_1	4.4e-42	152.8
BLS_078_hgcA	Unbinned	h	Desulfobacterota_BSN035	0	0	0	0	0	0	0	0	0	0	0	0.0123269	0	0	0	BSN033_bacterium_txid122706_Desulfobacterota	na	na	na	122706	NVWCAAGK	FRDFIGSWKARWEINRMKYQIKPGLYGIGNPDKDSPVLVSAKYKMSFDRLRKELSGMDAWIMVLDTKGINVWCAAGKGTFGTDEIVNRINEVDLSQIVSHKKLILP	NODE_5055649_length_322_cov_1.45318_1	3.5e-55	196
BLS_079_hgcA	Unbinned	b	Chloroflexota_Anaerolineales	0	0	0	0	0	0	0	0	0	0.0123978	0	0	0	0	0	Anaeolineaceae_bacterium_txid1324991_Chloroflexota	na	na	na	1324991	NVWCAAGK	DTMGINVWCAAGKGTFGTDELVHRIESSLLQNVVTHRRLILPQLGAPGVSAHEVKKRVGFTVEYGPVRAADLPKYLKTRQATPEMRRVRFPLRDRLVLIPVELVHIL	NODE_5067177_length_322_cov_1.397_1	4.2e-54	192.5
BLS_080_hgcA	Unbinned	c	Planctomycetota	0	0	0	0	0	0	0	0	0	0.00171618	0	0.000372979	0.000395555	0	0.0112072	Planctomycetes_bacterium_txid473814_Planctomycetes	na	na	na	473814	NVWCAAGK	TLRASDRLGTWKARWAMGRMRYSVPPGLYAVGNPTADSPVLVSANYKMSFDRLRCQLVGIDAWVLVLDTRGINVWCAAGKGTFGTDELVRRVEEARLAEIVSHRTLVVPQLGGPGVAAHKVKKRSGFRVRYGPVRAEDLGQFLAARMKATPQMRSVNFPIRDRVALIPVELVLGMKPLLMVAAGLFLLAGLSREGYSWSVAMEFGGPSAVLWLAVSVGGIVLVFTLLPWPPGGAFALKGFSLGLAFLPCVVYCRWFETAVFGHWPTMAAW	NODE_520636_length_811_cov_1.25926_1	2.1e-104	358.1
BLS_081_hgcA	Unbinned	b	Unclassified	0	0	0	0	0	0	0	0	0	0	0	0.0123269	0	0	0	Unclassified_bacterium_txid1797675_Bacteria	na	na	na	1797675	NVWCAAGK	RARWGINRSGHRVEPGLYALGHPTGESPVFVTANYTLSFDALRSELVGTDGYILVLDTQGINVWCAAGKGTFGTDELVRRIEATRLHDVVNHRVLILPQLGAPG	NODE_5411642_length_313_cov_1.48062_1	1.9e-54	193.5
BLS_082_hgcA	Unbinned	a	Desulfobacterota_Desulfovibrionales_Desulfovibrio	0	0	0	0	0	0	0	0	0	0	0.0126201	0	0	0	0	Desulfovibrio_bacterium_txid2593640_Desulfobacterota	na	na	na	2593640	NVWCAAGK	TALAGFNAWILVLDTRGINVWCAAGKGTFGTDEVIRLVRLTGLDRIVAHRRLILPQLGAVGVSARDVKKACGFKVTWGPIRVEDIKAFVTSGMKADASMRRVTF	NODE_5426277_length_313_cov_1.3062_1	1.2e-50	181
BLS_083_hgcA	Unbinned	c	Verrucomicrobiota_Kiritimatiellales	0	0	0	0	0	0	0	0.00545873	0	0	0	0	0.0110349	0	0	Kiritimatiellales_bacterium_txid2026799_Verrucomicrobiota	na	na	na	2026799	NVWCAAGK	TWVMVLDTKNINVWCAAGKGTFGADEIVNRLALTGLAKIVNHRILVLPQLGAPGVAAHEVKKRSGFAVKYGPVLARDIPAFLKAGMKATPELRRVRFDLPDR	NODE_5581982_length_309_cov_1.48819_1	2e-50	180.3
BLS_084_hgcA	Unbinned	c	Planctomycetota	0	0	0	0	0	0	0	0	0	0	0	0	0.0137611	0	0	Planctomycetes_bacterium_txid473814_Planctomycetes	na	na	na	473814	NVWCAAGK	MDHAIEPGLYAVGRPTSDSPVLASANYKLSLDHLRRELVGLDAWILVLDTKGINVWCAAGKGTFGTDEIVGRIAAANLREVVSHRVVIVPQLCAPGVAAPPP	NODE_5635413_length_307_cov_1.48016_1	8.2e-51	181.6
BLS_085_hgcA	Unbinned	d	Desulfobacterota_Desulfomonilales	0	0	0	0	0	0	0	0	0	0	0	0.00782095	0.00547343	0.00353024	0	Desulfomonilaceae_bacterium_txid2357_Desulfobacterota	na	na	na	2357	NVWCAAGK	IPKCCGELKSPVSMSSSSTSATVSMVKLTFPPRLKQPFVSGSCKTPVGLVPQISTSLKWQDHWGTIKARWGINRMNYPVDPGLYALGNPNDTSPVLITANYKMSFDRLREALPERDAWILVLDTDGVNVWCAAGKGTFGTEELMEHIQSSGLTRVISHRDLILPQLGAPGIAAHTVKKNTGFTVHYGPVRARDVGNYLDSGLRKTPEMRRKTFPLRDRIAVIPVELVEALKAALFIIPVILLLGGLGIKGTFWTNVI	NODE_577281_length_771_cov_2.16201_1	1.8e-98	338.6
BLS_086_hgcA	Unbinned	d	Desulfobacterota_Desulfobacterales_Desulfatibia	0	0	0	0	0	0	0	0	0	0	0	0	0.0167988	0.00580711	0	Desulfobacteraceae_bacterium_txid2049433_Desulfobacterota	na	na	na	2049433	NVWCAAGK	TDGINVWCAAGKGSFGTEELVRRIESSGLARVVSHRELILPQLAGPGVAAHNVKKVSGFKVIYGPIRATDMPGFLDTGLKATPEMRRKTFSIWERAVLIPVELVSVLKWSFLILPVFFFLGGLGGTAGFWSNSLDHGLFAVIALLGALVAGAVITPLLLPWLPGRPFSLKGLIMGLITAVIFTVFRAGYLSAWTGRLEILAWFFLIPAVAAYLAMNFTGASTYTSLSGVKKEMRWAV	NODE_677339_length_714_cov_2.82853_1	3.6e-93	321.1
BLS_087_hgcA	Unbinned	b	Chloroflexota	0	0	0	0	0	0	0	0	0.00452786	0	0	0	0.00514504	0	0	Chloroflexota_bacterium_txid189774_Chloroflexota	na	na	na	189774	NVWCAAGK	MNSIPAMMQTDSTLTFTHHWDHVLARWGYKRSGHRVSPGLYAIGNPTPESPVFVTANYTLSFDALRSALAGIDGYILVLDTHGVNVWCAAGKGTFGTDEVVRRIEAAQLSDIVSHRRL	NODE_687646_length_709_cov_1.12385_1	6.7e-52	185.2
BLS_088_hgcA	Unbinned	c	Planctomycetota	0	0	0	0	0.000104302	0.00101014	0.00476234	0.00659786	0.0110476	0.0100453	0.00249372	0.00271182	0.00159467	0	8.6065e-05	Planctomycetes_bacterium_txid473814_Planctomycetes	na	na	na	473814	NVWCAAGK	MNTIEPETRPPCCPSPTGGDLQTEGTIATSVGEVPRVGTTMRFADHVGAWKARWGIGRMGYMVEPGLYAVGDPSSESPVLVSANYKMSFDRLRAQLGGFDAWIMVLDTKGINVWCAAGKGTFGTKEIVHRVKITQLAEVVSHRKLIVPQLGAPGVGAQAVRSQTGFQVVYGPVRAEDLPAYLAAGMEATAEMRRVRFPLGDRLALVPIELLMWIKWALAVAACLFVLAGLGRDGYSVARALSAGGRSAFLFLSAYAASAALTPALLPWLPGRLFSATGSRGGLRLVRVLLASSWPPYRAPRRR	NODE_75782_length_2316_cov_8.10349_1	7.3e-111	379.4
BLS_089_hgcA	Unbinned	d	Nitrospirota	0	0	0	0	0	0	0	0	0	0	0.00872481	0	0.00550446	0	0	Nitrospirae_bacterium_txid2026887_Nitrospirae	na	na	na	2026887	NVWCAAGK	MSPPSLEQHFVTGSVRTVVGNVPRVSSSLTWADRSGSFKARWNWGRMDYTVDPGLYALGEPGEQSPVLVTANYKMSFDRLREALPGLDAWILVLDTNGINVWCAAGKGTFGTTELVNRIEYTALSRVVSHRQVILPQLGGPGVAAHQVRKGSGFEVIYGPIHASDIKAFMDAGMKATPEMRLKTFPIRDRVVLIPVELVTVLKLALYIIP	NODE_776497_length_670_cov_1.58699_1	2.1e-96	331.8
BLS_090_hgcA	Unbinned	e	Unclassified	0	0	0	0	0	0	0	0.00176271	0	0.00292306	0.00260032	0.00391794	0.00173763	0.00110949	0.000156499	Bacteria_bacterium_txid1783234_Bacteria	na	na	na	1783234	NVWCAAGK	MVENIRETSLVAQNGRETHRAGTKLRLADWVGALTVRCGFGRMNYNVEPGLYAVGDPDADSVVLVSANYKLSFDALRKELDGLDAWIMVLDTKGVNVWCAAGKGTFGTDEIVRRIEEVRLAEIVNHKRLIVPQLGAPGVAAHLVRKRCGFSVTYGPVRAGDIIPFIEAGNKATKQMRQVRFSFYDRLVLTPVELILTAKYLVFAAALLFILSGLS	NODE_88358_length_2118_cov_2.18129_1	3.2e-93	321.3
BLS_091_hgcA	Unbinned	b	Chloroflexota_Anaerolineales	0	0	0	0	0	0.00416187	0.00477581	0.00104428	0	0	0	0	0	0	0	Anaeolineaceae_bacterium_txid1324991_Chloroflexota	na	na	na	1324991	NVWCAAGK	GVHSTSSNIRAANRWDHFLARWGVRRNRHRVGPGLYAFGTPGPEARVFVTANYTLSFDALRSALVGLDAYILVLDTRGINVWCAAGKGTFGTHELVSRIEATRLREIVSHRRLILPQLGAPGVAAHEVKRRAGFTVRYGPVRAVDIPEYLRSGRASAEMRRVRFSILDRSVLIPVELVHVLLPMVLSAALLYLLGGLLTAGAA	NODE_952184_length_610_cov_1.74054_1	2.3e-88	305.3
BLS_001_hgcB			Planctomycetota_Phycisphaerae	0	3.52823e-05	0	6.5354e-05	0	0.000256676	0.000542858	0.00245387	0.00344689	0.0127239	0.00820253	0.0116662	0.00980777	0.0107924	0.0161011	Phycisphaerae_bacterium_txid666505_Planctomycetes	JACNGQ01	ASM1438402v1 assembly for Planctomycetes bacterium	NIOZ-UU13	666505	CMECGAC	MKGQIYLKNVVTLELDIDKCIGCGLCATVCPHRVFEMKEKKAAIVDMDACMECGACGLNCPVEAINVKSGVGCATAVLKGMFGGDEVCCDCSCESD	NODE_10007_length_8779_cov_10.3905_4	1.7e-25	98.2
BLS_002_hgcB			Chloroflexota_Anaerolineales	0	0	0	0	0	0.000304319	0.0012793	0.00195449	0.00586789	0.0106193	0.01431	0.0240692	0.0377958	0.0293259	0.0385732	Anaerolineaceae_bacterium_txid2024896_Chloroflexota	JACNKE01	ASM1438214v1 assembly for Anaerolineales bacterium	NIOZ-UU52	2024896	CMECGAC	MFNASVINTLRYDPALCIGCELCVIVCPHAVFAMNSRLAQIVRPEACMECGACQLNCPTSAITVDSGVGCAAAMIRAALTGKKEPTCGSSECL	NODE_12361_length_7487_cov_25.157_4	9.2e-24	92.5
BLS_003_hgcB			Desulfobacterota	8.64673e-05	0	5.09252e-05	0	0	0.000548334	0.00134451	0.0011279	0.00317098	0.00780472	0.0119513	0.00585314	0.00357955	0.000838749	0.000515912	Desulfobacterota_bacterium_txid2026735_Desulfobacterota	JACNJB01	ASM1438276v1 assembly for Desulfobacterota bacterium	NIOZ-UU25	2026735	CMECGAC	MEQFRYLTDVSTIKLDSEACVGCGVCEIVCPHGVFLIEDRKAQIVDRDGCMECGACATNCSENAITVTPGVGCAEYIIKTWIKGQNATACGEVKCC	NODE_13170_length_7141_cov_5.105_5	2.3e-26	101.1
BLS_004_hgcB			Desulfobacterota_Desulfobacterales_Desulfobacula	5.02334e-05	0	4.29548e-05	0.000597975	0.00284258	0.00659821	0.0130074	0.012975	0.0178866	0.0121364	0.00541805	0.00270218	0.000385196	6.16118e-05	0	Desulfobacterota_bacterium_txid2026735_Desulfobacterota	JACNHV01	ASM1438344v1 assembly for Desulfobacterota bacterium	NIOZ-UU16 Desulfobacula maris	2026735	CMECGAC	MKDLRYLDDVSSLVLDEEKCIGCSLCTEVCPQAVFEMRDNKAHIVDFNACMECGACVNNCPSKAISVSPGVG	NODE_17370_length_5866_cov_14.8303_3	3.1e-22	87.4
BLS_005_hgcB			Verrucomicrobiota_Kiritimatiellales	4.49351e-05	9.52374e-06	2.46183e-05	2.42536e-05	0.0016218	0.00140893	0.0347806	0.0322537	0.0184849	0.00567144	0.0108909	0.0121209	0.0172284	0.000114	0.000123861	Kiritimatiellales_bacterium_txid2026799_Verrucomicrobiota	JACNKZ01	ASM1438178v1 assembly for Kiritimatiellaeota bacterium	NIOZ-UU71	2026799	CMECGAC	MLKYLSNVTTLQYDADKCVGCGRCAEVCPHGVFAGHQRPAAITDRDRCMECGACMRNCPAEAITVRAGVGCAAGVIYGAL	NODE_1797_length_29073_cov_25.049_22	1.1e-24	95.6
BLS_006_hgcB			Desulfobacterota_Desulfobacterales	4.6294e-05	4.63746e-05	8.13894e-05	0.0001288	0.00171484	0.00762636	0.021137	0.0211347	0.0315096	0.0424417	0.048371	0.0471577	0.0255791	0.000754042	0.000147507	Desulfobacteraceae_bacterium_txid2049433_Desulfobacterota	JACNIG01	ASM1438321v1 assembly for Desulfobacterales bacterium	NIOZ-UU17	2049433	CMECGAC	MGQFVYLKDVVTLALDQDKCVGCGMCTVVCPHAVILLDNGKARIEHRDACMECGACAQNCPNAALSVDAGVGCAAAVINSALGREGSACCCVIDNKEACE	NODE_257_length_77680_cov_37.6585_2	9.5e-25	95.7
BLS_007_hgcB			Bacteroidota_Bacteroidales	0	0	0.00012791	0	0.00275931	0.00558977	0.00583392	0.00393861	0.00492803	0.00150752	0.000800894	0	0	4.1697e-05	0	Bacteroidales_bacterium_txid185291_Bacteroidetes	JACNKS01	ASM1438195v1 assembly for Bacteroidetes bacterium	NIOZ-UU65	185291	CMECGAC	MREMIYLKNVVTLQLDADKCNGCRMCVKVCPHEVFEVSKGRAKIIRKDYCMECGACALNCPEDAIEVRSGVGCAAGILSGMLNNTEACCGGPDSGACC	NODE_26788_length_4373_cov_4.29111_4	3.9e-25	97
BLS_008_hgcB			Desulfobacterota_Desulfobacterales_Desulfacyla	0	8.34689e-05	0	0	0	0.000562161	0.0018329	0.00433571	0.00840555	0.00680639	0.0133822	0.0212173	0.0201822	0.0183307	0.00179398	Desulfobacteraceae_bacterium_txid231684_Desulfobacterota	JACNIU01	ASM1438290v1 assembly for Desulfobacterales bacterium	NIOZ-UU19 Desulfacyla	231684	CMECGAC	MKKLRYLSDVVSLSLDAEKCAGCGTCTQVCPHEVLAMEGGKAAMIDRDACMECGACALNCPSEAIFVDAGVGCAGAIIIGALLRRDPSCGCCGGE	NODE_30081_length_4058_cov_14.4926_4	1.3e-24	95.3
BLS_009_hgcB			Desulfobacterota_Desulfobacterales_Desulfacyla	9.98727e-05	0	0.000170803	0.000600419	0.000814745	0.00651862	0.0164326	0.0319273	0.0379326	0.0500633	0.0476533	0.0503261	0.0412858	0.00236722	0	Desulfobacteraceae_bacterium_txid231684_Desulfobacterota	JACNJD01	ASM1438271v1 assembly for Desulfobacterota bacterium	NIOZ-UU27 Desulfacyla euxinica	231684	CMECGAC	MRRTIYLSDVVTLNLDQEKCVGCGICLVVCPHEVFGMNNGNAMIQDRDSCMECGACSRNCPSEAVTVQAGVGCAAAVINSALGRDASSCCCTIEPDSNAESGPVKPDLSKGTACC	NODE_48250_length_3025_cov_42.8936_3	3.3e-25	97.3
BLS_010_hgcB			Planctomycetota_Phycisphaerae	0	2.46081e-05	6.15211e-05	2.22351e-05	9.41847e-05	0.00223886	0.00690775	0.00692667	0.0109362	0.00821961	0.00942472	0.00750458	0.00283354	0.00126315	0	Planctomycetes_bacterium_txid473814_Planctomycetes	na	na	na	473814	CMECGAC	MFGLQYLPGVVTLTLDADKCNGCGLCAIVCPHAVFAVQDGKSRIVNRDACMECGACAHNCPSAAVTVEPGVGCAAAVIRSKTGGEGCCCIQSEEPTCCSRSGE	NODE_6359_length_12522_cov_8.91642_3	5.9e-25	96.4
BLS_011_hgcB			KSB1_Candidate_Division	0	6.00193e-05	2.66825e-05	6.05021e-05	0	0.000920183	0.00151643	0.00451183	0.00458243	0.017719	0.00834501	0.00997755	0.00927329	0.00624284	0.00589046	Aminicenantia_UBA8522-M_DeepCast_400m_m2_133_Aminicenantes	JACNLT01	ASM1438139v1 assembly for candidate division KSB1 bacterium	NIOZ-UU9	910038	CMECGAC	MFGLTYLKDVSTLDLDLGKCTGCRMCTIVCPHAVFTMENKKAKIVNKDWCMECGACALNCADGAITVNSGVGCAAAIIQGAIKGTEPCCDCGSGSQKETVLAVESCFV	NODE_8680_length_9812_cov_9.46223_11	2.9e-24	94.1
BLS_012_hgcB			Bacteroidota	4.88075e-05	4.18969e-05	2.61677e-05	0.000235076	0.00275723	0.0118984	0.0138751	0.0132524	0.0165967	0.0165238	0.0117102	0.0077444	0.000841005	6.2888e-05	0.000196955	Bacteroidetes_bacterium_txid37452_Bacteria	JACNJS01	ASM1438244v1 assembly for Bacteroidetes bacterium	NIOZ_UU40	37452	CMECGAC	MITYIKNVVSLKLDVHICTGCNMCINVCPHNVFLLKEKRAYITNIDACMECGACQLNCPENAISVLSGVGCAAGIIQGYLKGTDPTCGCETDNCC	NODE_9_length_247390_cov_15.6622_118	1e-23	92.4
BLS_013_hgcB			Chloroflexota_Anaerolineales	3.11434e-05	0	0.000132821	0	0	0	0	0	0.000777994	0.00157448	0.000373855	0.00316906	0.00331799	0.00775652	0.00629696	Anaerolineales_bacterium_txid1674871_Chloroflexota	JACNFU01	ASM1438446v1 assembly for Chloroflexota bacterium	NIOZ-UU11	1674871	CMECGAC	MGRLQYLKDVVTLELDAEKCIGCEKCADVCPHGVFVVADGRAHITDRDNCMECGACQNNCPADAISVGVGVGCAQAVINGFLRGTKPDCDCSNSCCD	NODE_90478_length_2091_cov_3.01326_2	3.1e-25	97.3
BLS_014_hgcB			Desulfobacterota_Desulfobacterales	2.97362e-05	7.48826e-06	0	3.48458e-05	0.000743569	0.00446344	0.00934751	0.00947797	0.0118133	0.00871174	0.00608918	0.00359194	0.000766805	0.000131663	0.000215699	Desulfobacteraceae_bacterium_txid1961529_Desulfobacterota	na	na	na	1961529	CMECGAC	MFDAYAENTLEFFPDLCTGCGLCVDVCPHGVFAQNGREVELVRHKACMECGACQLNCPFGAIIVESGVGCAYAMIRSAITRQPEPSCGC	NODE_949_length_40807_cov_9.58854_22	2.9e-23	90.9

## Sheet: 1E-Summary microbial phyla
16S rRNA metabarcoding		AOL		SOL		OL
Domain	Phylum	Mean	SD	Mean	SD	Mean	SD
Bacteria	Cyanobacteria	0.00449574	0.00212305	0.0131147	0.00779655	0.786472	0.0691707
Bacteria	Planctomycetota	0.286825	0.032495	0.464584	0.258525	0.0588604	0.0343793
Bacteria	Bacteroidota	0.129288	0.0220221	0.149381	0.105811	0.0865686	0.0532383
Bacteria	Chloroflexota	0.107897	0.0253381	0.0161584	0.0108583	0.000926198	0.00138336
Bacteria	Desulfobacterota	0.0859448	0.0254049	0.0651536	0.0343816	0.00612979	0.00451515
Bacteria	Latescibacterota	0.0639977	0.0113066	0.0309151	0.0211685	0.00047098	0.000780837
Bacteria	Fermentibacterota	0.0177478	0.00403009	0.0116614	0.0125308	0.000158156	0.000269353
Bacteria	Calditrichota	0.021805	0.00261172	0.003262	0.00352045	0.000232941	0.000302319
Bacteria	Proteobacteria	0.0214757	0.00594203	0.0880273	0.0348825	0.0377567	0.02115
Bacteria	Nitrospirota	0.0145608	0.0123859	0.00261237	0.00251734	0.000120537	0.000225311
Bacteria	Modulibacteria	0.0118073	0.00700226	0.000314187	0.000315122	8.94429e-05	0.000157109
Bacteria	SAR324 clade(Marine group B)	0.000973778	0.000497985	0.012335	0.00728558	0.00105421	0.00182502
Bacteria	Marinimicrobia (SAR406 clade)	0.0179494	0.00947018	0.0249406	0.0167847	0.00131655	0.00144976
Archaea	Nanoarchaeota	0.0507389	0.0245499	0.00794309	0.0065164	0.000377344	0.0005736
Bacteria	Verrucomicrobiota	0.0366669	0.0152731	0.00530616	0.00309206	0.00427686	0.00458661
Bacteria	Caldatribacteriota	0.00805737	0.00186207	0.00164688	0.00120117	8.90746e-05	0.000157125
Bacteria	Fibrobacterota	0.00804137	0.00576616	0.000498182	0.000577772	0.000102844	0.000135563
Archaea	Crenarchaeota	0.00116922	0.000950172	0.00698347	0.00417652	0.000994624	0.00154413
Bacteria	Spirochaetota	0.0353197	0.0105737	0.012745	0.0119381	0.000285923	0.000511189
Bacteria	Bdellovibrionota	0.00538919	0.00199104	0.0257398	0.0137983	0.00146057	0.00156468
Bacteria	Myxococcota	0.00931663	0.00430608	0.00741225	0.00358867	0.000199616	0.000359459
Bacteria	Cloacimonadota	0.00974453	0.00241541	0.000724988	0.000324538	0.000151632	0.000294135
Bacteria	Nitrospinota	0.000380606	0.00038933	0.00951588	0.0084109	0.000447791	0.000401837
Bacteria	Sumerlaeota	0.00564255	0.000527048	0.00270682	0.00209905	0.000106332	0.00016093
Bacteria	Actinobacteriota	0.00855403	0.00235881	0.00753907	0.00378708	0.00751635	0.00383278
Bacteria	Acidobacteriota	0.00602891	0.000909194	0.00938927	0.00762845	0.000545189	0.000490335
Bacteria	Firmicutes	0.00347023	0.00107925	0.00418532	0.00241351	0.00102306	0.000685626
Bacteria	Sva0485	0.00525027	0.000567482	0.000573054	0.00074597	2.07297e-05
	Other phyla (< 0.4 % each)	0.0214623	0.00890028	0.0146316	0.00907774	0.00224582	0
